# Supplementary material for: Intraspecific variation in pollination ecology due to altitudinal environmental heterogeneity
Source: Ecol Evol. 2024 Jun 18;14(6):e11553. doi: 10.1002/ece3.11553 (PMC11183924; doi:10.1002/ece3.11553)
Supplement: Supplementary file 3 — File S1. [file ECE3-14-e11553-s003.zip › ece311553-sup-0003-FileS1.xlsx]

## Sheet: Meta_data
name of file	variable	meaning	Comments
flower_duration	Population	Sampling population: PB (Piedras Blancas) and GV (Gavidia).
	stage	flower stage: corolla and anthesis stage. Green, Changing and Red.
	Beginning	Beginnig of flower stage.	Flower stages are additive and consecutive. To know the total flowering time, sum up the duration of the three stages.
	End	End of flower stage.
	y1	Position of variable in the y axis. Required for plotting, it does not have biological meaning.
	y2
	days	x axis. Required for plotting. It does not have biological meaning.
PB_GV_FlowerDimensions	Population	Sampling population: PB (Piedras Blancas) and GV (Gavidia).
	ID	Assigned ID for each sampled flower. It does not have biological meaning.
	floral_stage	flower stage: corolla and anthesis stage. Green, Changing and Red.
	corolla	Flower's corolla length in mm measured with an analogue vernier.	"NA" means value not available for that flower.
	nectary	Flower's nectary length in mm measured with an analogue vernier.
	ovary	Flower's ovary length in mm measured with an analogue vernier.
	flower_opening	Flower's openning diameter in mm measured with an analogue vernier.
	volume	Nectar volume available in µL after 24h of a bagged flower. Measured with a microcapillar.
	concentration	Nectar sucrose concentration %w/w after 24h of a bagged flower. Measured with an analogue refractometer
Programita_results	Distance	Distance from the center of the ring, r.	WM estimator to combine the six replicate plots into a single analysis per population.
	g11	Estimated value of the pair correlation function, g(r), of the amount of flowers found in the ring with radius r from the center of the ring.
	lower_CI	lower boundary of the 95% confidance interval of the null mudel where random distribution of flowers is assumed.
	Upper_CI	upper boundary of the 95% confidance interval of the null mudel where random distribution of flowers is assumed.
	Population	Sampling population: PB (Piedras Blancas) and GV (Gavidia).
Sampling_plots_all_GV and Sampling_plots_all_PB	stage	flower stage: corolla and anthesis stage. Green, Changing and Red.
	x	position in the x axis of each flower in the 5x5 m sampling plot.
	y	position in the y axis of each flower in the 5x5 m sampling plot.
	Plot	Sampling plot replicate. P1-P6 correspond to Plot number 1, Plot number 2, etc.
Sampling_plots_comparison	stage	flower stage: corolla and anthesis stage. Green, Changing and Red.	WM estimator to combine the six replicate plots into a single analysis per population
	x	position in the x axis of each flower in the 5x5 m sampling plot.
	y	position in the y axis of each flower in the 5x5 m sampling plot.
	Population	Sampling population: PB (Piedras Blancas) and GV (Gavidia).	Sampling plot number 3 for PB and sampling plot number 1 for GV.
Seeds_summarized	Population	Sampling population: PB (Piedras Blancas) and GV (Gavidia).
	ID	Assigned ID for each sampled flower. It does not have biological meaning.
	Treatment	Pollinator treatment. Isolated: pollinator-isolated, flowers bagged before anthesis, and exposed: pollinator-exposed, flowers bagged only after the green stage.
	Seeds	Number of counted seeds found in the matured fruit after 45 days of flower bagged.
	Aborted	Number of aborted seeds found in the matured fruit after 45 days of flower bagged.
	initial_ovules	Sum of seeds and aborted seeds found in the matured fruit. Used to estimate the number of initial ovules.

## Sheet: flower_duration
days	Population	stage	Beginning	End	y1	y2
1	PB	Green	3	5	3	3
2	PB	Changing	2	3	2	2
3	PB	Red	2	3	1	1
4	GV	Green	2.9	3.1	3	3
5	GV	Changing	1	2	2	2
6	GV	Red	2	3	1	1

## Sheet: PB_GV_FlowerDimensions
Population	ID	floral_stage	corolla	nectary	ovary	flower_opening	volume	concentration
PB	1	Green	0.59	1.09	1.2	0.52	2.969	22.5
PB	2	Green	0.715	NA	1.375	0.465	0.344	15
PB	3	Changing	0.575	0.9	0.465	0.24	NA	NA
PB	4	Changing	0.62	0.98	0.725	0.3	NA	NA
PB	5	Red	0.5	0.9	0.6	0.28	NA	NA
PB	6	Green	0.53	0.8	0.82	0.35	NA	NA
PB	7	Changing	0.52	1	0.76	0.2	NA	NA
PB	8	Green	0.515	NA	NA	0.3	6.234	25
PB	9	Changing	0.645	0.93	0.825	0.265	NA	NA
PB	10	Green	0.85	0.85	0.365	0.34	0.25	21
PB	11	Green	0.645	0.805	0.475	0.335	NA	NA
PB	12	Green	0.83	0.825	0.495	0.53	NA	NA
PB	13	Changing	0.66	0.9	1.105	0.385	NA	NA
PB	14	Green	0.67	1.16	0.85	0.445	0.594	NA
PB	15	Green	0.545	0.865	1.02	0.45	3.625	15
PB	16	Red	0.635	1.13	0.785	0.33	NA	NA
PB	17	Changing	0.6	0.9	0.835	0.335	3.422	27.5
PB	18	Green	0.5	0.81	0.61	0.265	NA	NA
PB	19	Green	0.58	0.9	0.92	0.485	0.313	NA
PB	20	Green	0.655	NA	0.65	0.54	2.188	21
PB	21	Green	0.575	0.55	1.005	0.23	NA	NA
PB	22	Changing	0.625	0.79	0.585	0.35	NA	NA
PB	23	Red	0.44	0.575	0.66	0.2	NA	NA
PB	24	Green	0.57	0.57	0.43	0.26	NA	NA
PB	25	Changing	0.64	0.87	0.59	0.48	NA	NA
PB	26	Green	0.56	0.92	0.595	0.325	NA	NA
PB	27	Green	0.54	0.63	0.46	0.6	NA	NA
PB	28	Green	0.54	0.98	0.595	0.4	0.672	13
PB	29	Changing	0.77	1.185	0.945	0.265	2.703	17.5
PB	30	Changing	0.61	0.86	0.51	0.375	0.375	40
PB	31	Green	0.77	0.885	0.49	0.765	NA	NA
PB	32	Green	0.615	0.8	0.435	0.35	1.656	16
PB	33	Red	0.32	0.575	0.8	0.36	NA	NA
PB	34	Changing	0.38	0.645	0.675	0.825	NA	NA
PB	35	Changing	0.6	1	0.84	0.525	NA	NA
PB	36	Green	0.525	0.67	0.9	0.45	NA	NA
PB	37	Green	0.62	0.825	0.595	0.385	NA	NA
PB	38	Green	0.55	0.555	0.835	0.505	NA	NA
PB	39	Green	0.835	1.14	1.155	0.31	2.813	16
PB	40	Red	0.795	0.785	0.995	0.385	NA	NA
PB	41	Green	0.5	0.82	1.195	0.45	NA	19
PB	42	Changing	0.575	1.05	1.04	0.555	NA	NA
PB	43	Green	0.515	0.85	0.545	0.61	0.344	15
PB	44	Changing	0.795	0.86	0.705	0.52	NA	NA
PB	45	Green	0.6	0.85	0.9	0.5	5	15
PB	46	Green	0.74	0.74	0.83	0.38	3.781	10
PB	47	Green	0.67	0.77	0.8	0.75	1.594	23
PB	48	Green	0.66	0.85	0.49	0.3	NA	NA
PB	49	Green	0.68	0.9	0.37	0.5	NA	NA
PB	50	Green	0.58	0.8	0.775	0.5	NA	NA
PB	51	Green	0.545	0.645	0.68	0.52	NA	NA
PB	52	Green	0.575	0.755	0.745	0.335	NA	NA
PB	53	Changing	0.69	0.9	1.08	0.455	NA	NA
PB	54	Green	0.47	0.8	0.59	0.32	1.672	12
PB	55	Green	0.635	0.84	0.505	0.4	NA	NA
PB	56	Changing	0.675	0.975	1.42	0.57	NA	NA
PB	57	Green	0.8	0.9	1.2	0.8	5.281	25
PB	58	Red	0.65	0.955	1.145	NA	NA	NA
PB	59	Green	0.43	0.715	0.785	0.655	NA	NA
PB	60	Green	0.615	0.75	0.725	0.24	0.75	10
GV	61	Green	NA	NA	NA	NA	0.733	15
GV	62	Green	NA	NA	NA	NA	1.317	13
GV	63	Green	NA	NA	NA	NA	0.433	24
GV	64	Green	NA	NA	NA	NA	0.467	26
GV	65	Green	NA	NA	NA	NA	0.2	34
GV	66	Green	NA	NA	NA	NA	0.6	27
GV	67	Green	NA	NA	NA	NA	1.833	29
GV	68	Green	NA	NA	NA	NA	0.633	20
GV	69	Changing	0.63	1.045	1.1	0.47	NA	NA
GV	70	Red	0.4	1.15	1	0.38	NA	NA
GV	71	Green	0.62	1.08	0.8	0.27	1.031	30
GV	72	Green	0.675	1.2	NA	0.5	NA	NA
GV	73	Green	0.63	1.125	0.56	0.455	1.219	18
GV	74	Green	0.56	0.965	0.825	0.455	NA	NA
GV	75	Green	0.4	0.8	0.69	0.2	NA	NA
GV	76	Green	0.37	0.865	0.765	0.36	NA	NA
GV	77	Changing	0.445	0.9	0.685	0.3	NA	NA
GV	78	Red	0.6	0.93	0.12	0.13	NA	NA
GV	79	Red	0.64	0.95	1.24	0.24	NA	NA
GV	80	Green	0.555	1	1.205	0.35	1.469	32
GV	81	Changing	0.58	0.965	0.755	0.3	NA	NA
GV	82	Green	0.49	1.015	0.83	0.23	NA	NA
GV	83	Red	0.65	1	0.85	0.2	NA	NA
GV	84	Changing	0.54	0.9	0.76	0.22	NA	NA
GV	85	Green	0.55	0.95	0.87	0.24	1.75	24.5
GV	86	Green	0.64	1.1	1.16	0.63	0.844	50
GV	87	Changing	0.6	0.955	0.845	0.5	NA	NA
GV	88	Changing	0.63	1.1	NA	0.46	NA	NA
GV	89	Changing	0.6	0.9	0.905	0.6	NA	NA
GV	90	Changing	0.68	1.1	0.62	0.75	1.219	24
GV	91	Changing	0.455	NA	1.565	0.24	NA	NA
GV	92	Red	0.6	0.96	1.055	0.23	NA	NA
GV	93	Red	0.64	1.025	1.195	0.3	NA	NA
GV	94	Red	0.55	0.96	NA	0.065	NA	NA
GV	95	Green	0.6	1.18	0.65	0.4	6.125	32
GV	96	Red	0.5	0.95	0.835	0.27	NA	NA
GV	97	Green	0.54	0.9	0.825	0.49	6.219	32.5
GV	98	Green	0.485	NA	1.235	NA	4.094	27
GV	99	Green	0.5	0.61	0.79	0.24	0.063	NA
GV	100	Changing	0.5	0.87	0.78	0.35	NA	NA
GV	101	Green	0.6	0.85	0.635	0.53	5.125	32
GV	102	Changing	0.75	0.98	1.06	0.38	NA	NA
GV	103	Green	0.62	0.91	0.62	0.49	NA	NA
GV	104	Green	0.63	1	0.88	0.5	0.531	27
GV	105	Red	0.74	NA	1.345	0.12	NA	NA
GV	106	Changing	0.7	0.9	0.86	0.32	NA	NA
GV	107	Changing	0.63	1.19	0.5	0.5	NA	NA
GV	108	Red	0.845	1.19	0.99	0.35	NA	NA
GV	109	Green	0.715	1.095	0.6	0.3	3.063	24
GV	110	Red	0.635	1.08	0.665	0.15	NA	NA
GV	111	Red	0.8	1.1	1.2	0.45	NA	NA
GV	112	Changing	0.48	0.75	1.01	0.19	NA	NA
GV	113	Green	0.595	1.07	0.885	0.52	11.219	11
GV	114	Green	0.7	1.07	1.15	0.62	6.281	16
GV	115	Red	0.9	1.12	0.98	0.5	NA	NA
GV	116	Green	0.975	1.28	0.855	0.575	2.438	15
GV	117	Red	0.735	0.8	NA	NA	NA	NA
GV	118	Green	0.765	1.245	1.13	0.29	3.438	18
GV	119	Green	0.795	1.48	1.085	NA	6.219	24
GV	120	Green	0.73	1.265	0.835	0.36	2.25	23
GV	121	Changing	0.74	1.15	1.07	0.28	NA	NA
GV	122	Green	0.64	1.122	1.228	0.27	1.594	15
GV	123	Green	0.615	1	1.275	0.375	3.688	17
GV	124	Red	0.69	1.14	0.37	0.27	NA	NA
GV	125	Changing	0.62	0.775	0.79	0.425	NA	NA
GV	126	Green	0.36	0.775	0.595	0.285	NA	NA
GV	127	Green	0.785	1.19	0.595	0.575	5.7	15
GV	128	Green	0.58	1.345	0.995	NA	NA	NA
GV	129	Green	0.615	1.07	0.495	0.53	3.867	15
GV	130	Green	0.8	1.335	0.765	0.72	7.667	11
GV	131	Changing	0.68	1	1.185	0.67	NA	NA
GV	132	Green	0.675	1.055	1.765	0.25	NA	NA
GV	133	Green	0.8	1.23	1.17	0.48	NA	NA
GV	134	Changing	0.62	1.22	1.145	0.45	1.05	10.5
GV	135	Green	0.6	1.085	0.435	0.35	1.3	11
GV	136	Green	0.86	1.145	0.895	0.36	4.1	10
GV	137	Green	0.985	1.22	NA	0.525	NA	NA
GV	138	Green	0.675	1.07	0.785	0.48	2.1	15
GV	139	Green	0.835	1.24	0.585	0.49	5.2	15.5
GV	140	Green	0.66	0.88	0.56	0.55	NA	NA
GV	141	Green	0.47	NA	2.26	0.54	NA	NA
GV	142	Green	0.535	1	0.655	0.25	2.367	22
GV	143	Green	1	1.37	1.455	NA	12.3	22
GV	144	Green	0.775	1.22	0.96	NA	11.533	22
GV	145	Green	0.875	1.175	1.25	0.5	5.133	23
GV	146	Green	0.62	1.1	1.1	0.43	NA	NA
GV	147	Green	0.6	1.15	1.205	0.47	NA	NA
GV	148	Green	0.8	0.98	1.22	NA	NA	NA
GV	149	Green	0.76	1.075	1.24	0.67	NA	NA
GV	150	Green	0.9	1.2	0.915	NA	NA	NA
GV	151	Green	0.835	NA	1.71	0.3	NA	NA
GV	152	Green	0.715	1.16	0.745	0.35	NA	NA
GV	153	Green	0.765	1	0.605	0.5	NA	NA
GV	154	Green	0.75	1.025	0.325	0.6	7.967	21
GV	155	Green	0.695	0.95	0.465	NA	10.767	20
GV	156	Green	0.86	1.31	1.14	0.35	1.8	10
GV	157	Green	0.75	NA	1.8	0.315	1.433	16
GV	158	Green	0.74	1.4	1.16	0.6	2.633	17
GV	159	Green	0.87	NA	NA	0.44	5.5	21
GV	160	Green	0.9	1.4	1.02	NA	NA	NA
GV	161	Green	0.7	1.015	0.705	0.38	NA	NA
GV	162	Green	0.715	0.9	1.4	0.24	2.267	25
GV	163	Green	0.885	1.29	NA	NA	NA	NA
GV	164	Green	0.82	1.24	NA	0.35	NA	NA
GV	165	Green	0.76	1.09	NA	0.32	NA	NA
GV	166	Green	0.85	1.29	0.46	0.25	2.1	18
GV	167	Green	0.75	1.1	NA	0.29	NA	NA
GV	168	Green	0.79	1.25	0.795	0.35	NA	NA
GV	169	Green	0.75	1.38	NA	0.57	NA	NA
GV	170	Green	0.94	1.25	0.94	0.385	NA	NA
GV	171	Green	0.7	1.265	1.455	0.5	6.4	16

## Sheet: Programita_results
Distance	g11	lower_CI	Upper_CI	Population
0	72.5001	0.381319	1.90947	PB
1.5	57.5058	0.609173	1.83273	PB
2.5	47.8301	0.689515	1.52089	PB
3.5	36.4127	0.739676	1.44518	PB
4.5	29.3304	0.781291	1.40134	PB
5.5	25.7367	0.766548	1.32435	PB
6.5	22.4999	0.776	1.35514	PB
7.5	19.989	0.859879	1.38666	PB
8.5	18.1767	0.839639	1.29081	PB
9.5	16.2716	0.806066	1.25626	PB
10.5	14.4767	0.878945	1.26093	PB
11.5	12.928	0.848933	1.22193	PB
12.5	11.6956	0.883437	1.24073	PB
13.5	10.7061	0.870559	1.20429	PB
14.5	10.0935	0.897572	1.18209	PB
15.5	9.38318	0.892935	1.25133	PB
16.5	8.89665	0.895533	1.18066	PB
17.5	8.3033	0.891585	1.20224	PB
18.5	7.90097	0.916022	1.17814	PB
19.5	7.38716	0.884223	1.16677	PB
20.5	7.14333	0.896837	1.19713	PB
21.5	6.76392	0.893431	1.18392	PB
22.5	6.61384	0.871678	1.20556	PB
23.5	6.32647	0.842206	1.18309	PB
24.5	6.09395	0.859844	1.18114	PB
25.5	5.90312	0.908848	1.17829	PB
26.5	5.73828	0.924041	1.18358	PB
27.5	5.41977	0.931989	1.17555	PB
28.5	5.16509	0.935689	1.18346	PB
29.5	4.98622	0.94838	1.15623	PB
30.5	4.6692	0.923746	1.204	PB
31.5	4.47127	0.921496	1.18455	PB
32.5	4.24192	0.931997	1.2188	PB
33.5	4.02636	0.948988	1.18945	PB
34.5	3.74644	0.948008	1.17251	PB
35.5	3.4853	0.946743	1.16201	PB
36.5	3.23271	0.955976	1.16257	PB
37.5	3.06206	0.951146	1.18182	PB
38.5	2.86513	0.944573	1.17231	PB
39.5	2.71624	0.933027	1.14748	PB
40.5	2.60737	0.921103	1.14541	PB
41.5	2.45188	0.892257	1.14749	PB
42.5	2.33353	0.92035	1.17745	PB
43.5	2.2726	0.929589	1.17531	PB
44.5	2.19354	0.947467	1.149	PB
45.5	2.14216	0.930586	1.15398	PB
46.5	2.06243	0.935483	1.16157	PB
47.5	1.9756	0.948546	1.15634	PB
48.5	1.87039	0.963693	1.14894	PB
49.5	1.83286	0.952555	1.16766	PB
50.5	1.76153	0.916729	1.21671	PB
0	63.0983	0	3.91752	GV
1.5	43.7811	0	2.7744	GV
2.5	32.0976	0.176753	2.65657	GV
3.5	21.0639	0.252965	2.40846	GV
4.5	13.3669	0.297633	2.07745	GV
5.5	10.6389	0.323073	1.8592	GV
6.5	8.88667	0.415416	1.93338	GV
7.5	7.54261	0.415981	1.61911	GV
8.5	6.51511	0.422911	1.63833	GV
9.5	5.84577	0.429384	1.65959	GV
10.5	4.74798	0.386931	1.50596	GV
11.5	4.15183	0.432838	1.48029	GV
12.5	3.86696	0.543186	1.4542	GV
13.5	3.52299	0.541041	1.4791	GV
14.5	3.0377	0.537564	1.5124	GV
15.5	2.84871	0.59334	1.58699	GV
16.5	2.35069	0.667671	1.47055	GV
17.5	2.22194	0.710162	1.62666	GV
18.5	2.10742	0.647038	1.51823	GV
19.5	2.00452	0.547804	1.39172	GV
20.5	2.15876	0.598091	1.46201	GV
21.5	2.08467	0.571973	1.42397	GV
22.5	1.81139	0.643322	1.43281	GV
23.5	1.77763	0.675711	1.41663	GV
24.5	1.80357	0.649727	1.44763	GV
25.5	1.48037	0.7034	1.49404	GV
26.5	1.74437	0.725853	1.38824	GV
27.5	1.70076	0.742268	1.40139	GV
28.5	1.67645	0.701029	1.4533	GV
29.5	1.68558	0.743706	1.50366	GV
30.5	1.8329	0.790005	1.55345	GV
31.5	1.64286	0.757491	1.47309	GV
32.5	1.84104	0.662408	1.40736	GV
33.5	1.69011	0.744405	1.43389	GV
34.5	1.52048	0.756033	1.3115	GV
35.5	1.45359	0.772606	1.31945	GV
36.5	1.40356	0.763858	1.36632	GV
37.5	1.34365	0.681398	1.31048	GV
38.5	1.37354	0.627983	1.32713	GV
39.5	1.32961	0.662975	1.27507	GV
40.5	1.29961	0.70848	1.27036	GV
41.5	1.38644	0.763868	1.39779	GV
42.5	1.25491	0.720757	1.39115	GV
43.5	1.25073	0.683505	1.36381	GV
44.5	1.34449	0.73121	1.35856	GV
45.5	1.31778	0.78424	1.3903	GV
46.5	1.24018	0.751274	1.38618	GV
47.5	1.27808	0.80083	1.30784	GV
48.5	1.32478	0.761743	1.29173	GV
49.5	1.30524	0.724	1.29404	GV
50.5	1.314	0.768515	1.41212	GV

## Sheet: Sampling_plots_all_GV
stage	x	y	Plot
Green	490.802	1.73351	P1
Green	385.442	41.5402	P1
Green	395.531	31.3537	P1
Green	169.952	17.105	P1
Red	177.808	10.4415	P1
Green	184.588	5.49596	P1
Green	146.965	42.1649	P1
Green	132.422	37.0501	P1
Green	116.818	11.3869	P1
Green	58.4672	69.9838	P1
Red	58.897	70.4623	P1
Green	92.7251	65.807	P1
Green	130.885	53.2792	P1
Green	247.703	61.1338	P1
Green	259.674	85.0535	P1
Green	369.034	98.3021	P1
Green	377.413	58.825	P1
Green	152.425	139.255	P1
Green	148.42	141.268	P1
Green	16.6739	130.219	P1
Green	18.0692	130.219	P1
Green	88.5041	197.747	P1
Green	396.074	192.387	P1
Green	495.376	189.744	P1
Green	75.4474	210.311	P1
Green	39.34	221.963	P1
Green	108.413	269.382	P1
Green	223.73	252.033	P1
Changing	210.016	286.333	P1
Changing	383.319	292.405	P1
Green	413.731	254.819	P1
Green	456.795	282.171	P1
Red	493.012	326.594	P1
Green	400.466	302.414	P1
Green	347.711	337.127	P1
Red	230.106	395.744	P1
Green	231.968	395.682	P1
Changing	237.182	352.594	P1
Green	326.633	368.875	P1
Red	326.479	367.946	P1
Green	440.033	378.892	P1
Red	455.393	367.551	P1
Green	451.617	350.323	P1
Green	366.035	445.929	P1
Red	154.612	408.049	P1
Green	154.705	407.065	P1
Green	9.28568	406.911	P1
Green	9.24818	406.089	P1
Green	35.5936	404.296	P1
Green	358.104	467.991	P1
Changing	15.2729	44.6449	P2
Green	451.774	13.6364	P2
Green	464.466	18.4584	P2
Green	465.279	12.0263	P2
Green	464.326	10.6216	P2
Green	467.144	9.85761	P2
Green	483.639	15.2711	P2
Red	478.604	4.34556	P2
Green	472.583	83.4547	P2
Green	411.54	54.0849	P2
Green	413.482	53.0753	P2
Green	392.151	58.7749	P2
Green	262.725	148.172	P2
Green	338.184	135.822	P2
Red	357.317	143.751	P2
Green	358.891	144.675	P2
Green	412.701	102.96	P2
Red	463.024	123.459	P2
Changing	465.353	121.519	P2
Green	336.91	194.333	P2
Green	337.973	194.289	P2
Green	300.41	181.282	P2
Green	334.162	156.551	P2
Green	338.867	152.228	P2
Green	349.03	153.876	P2
Green	348.136	152.228	P2
Green	340.45	244.586	P2
Changing	338.884	243.43	P2
Green	290.517	254.395	P2
Green	290.548	253.956	P2
Green	213.307	266.152	P2
Green	206.76	257.21	P2
Changing	208.009	256.322	P2
Red	221.406	257.255	P2
Green	222.339	256.94	P2
Green	192.621	292.257	P2
Red	66.6109	294.545	P2
Green	69.0691	294.102	P2
Green	68.7782	292.931	P2
Red	60.3055	291.316	P2
Green	60.7855	290.618	P2
Red	9.44226	326.654	P2
Green	18.0221	322.017	P2
Changing	5.97789	309.236	P2
Green	8.53563	308.749	P2
Green	4.2973	305.226	P2
Green	90.1279	331.217	P2
Green	86.7541	326.798	P2
Green	76.9305	327.129	P2
Green	138.443	331.246	P2
Green	148.505	309.349	P2
Green	165.367	330.685	P2
Green	170.908	314.969	P2
Green	246.822	327.048	P2
Red	247.412	327.337	P2
Green	252.928	326.463	P2
Green	259.572	326.154	P2
Green	299.137	338.531	P2
Green	486.971	344.717	P2
Green	488.585	345.181	P2
Red	489.144	344.717	P2
Green	372.341	381.74	P2
Green	329.728	392.169	P2
Green	316.64	377.562	P2
Green	176.482	355.328	P2
Green	168.839	352.416	P2
Green	144.381	381.13	P2
Green	134.314	375.063	P2
Red	134.558	376.709	P2
Red	64.6372	391.038	P2
Green	66.8287	391.984	P2
Changing	54.9988	385.952	P2
Red	55.5118	384.229	P2
Green	56.4134	383.526	P2
Green	69.1376	387.432	P2
Green	70.0318	387.11	P2
Green	97.0266	361.178	P2
Green	12.7165	375.13	P2
Green	4.67402	414.044	P2
Green	3.5163	414.044	P2
Green	251.289	431.346	P2
Green	288.286	426.261	P2
Green	364.709	411.853	P2
Green	389.146	462.697	P2
Green	259.416	477.915	P2
Green	163.874	479.393	P2
Green	189.299	488.324	P2
Red	164.048	480.6	P2
Changing	145.436	495.37	P2
Green	133.839	494.601	P2
Green	103.831	477.049	P2
Green	115.089	480.089	P2
Green	53.762	450.974	P2
Green	83.2188	473.027	P2
Green	74.8722	475.935	P2
Green	4.38202	450.95	P2
Green	50.3668	40.9886	P3
Red	50.6243	39.2326	P3
Changing	60.5515	18.9334	P3
Red	111.955	36.7371	P3
Green	113.753	36.9183	P3
Red	442.85	13.7464	P3
Green	454.929	23.0041	P3
Red	462.127	23.0041	P3
Green	481.939	93.3528	P3
Green	256.173	90.8652	P3
Red	250.586	60.8573	P3
Green	252.746	60.2638	P3
Green	213.791	96.3256	P3
Green	220.264	54.8837	P3
Green	188.435	52.835	P3
Red	193.579	55.5693	P3
Green	197.405	55.4764	P3
Green	197.041	56.1038	P3
Changing	140.789	89.8993	P3
Green	82.352	87.9195	P3
Green	83.3489	87.8282	P3
Green	88.2635	83.384	P3
Red	85.1673	84.2055	P3
Red	88.439	82.2396	P3
Red	85.8062	83.356	P3
Red	84.3459	81.7763	P3
Green	68.4297	79.6981	P3
Red	92.4269	61.5914	P3
Red	70.4307	142.725	P3
Green	113.358	131.722	P3
Red	161.029	132.788	P3
Green	162.304	131.665	P3
Green	168.574	131.978	P3
Green	194.16	113.541	P3
Green	198.658	103.956	P3
Green	217.637	136.521	P3
Red	218.565	135.679	P3
Red	244.287	122.277	P3
Green	244.768	121.933	P3
Green	208.625	127.784	P3
Green	212.113	109.038	P3
Green	231.718	114.167	P3
Green	240.275	113.376	P3
Red	213.204	107.955	P3
Red	214.648	107.036	P3
Red	215.172	107.311	P3
Red	258.822	104.962	P3
Red	302.167	153.526	P3
Changing	322.668	105.93	P3
Red	355.255	148.743	P3
Red	412.518	183.733	P3
Green	422.81	158.982	P3
Red	364.141	175.753	P3
Red	395.998	160.304	P3
Green	290.276	179.418	P3
Green	287.649	178.66	P3
Green	287.611	177.94	P3
Green	289.357	172.879	P3
Green	290.796	172.902	P3
Red	286.462	168.683	P3
Green	250.582	156.531	P3
Red	294.28	153.744	P3
Green	205.493	182.021	P3
Green	172.9	181.434	P3
Red	174.014	181.455	P3
Green	178.594	174.807	P3
Green	159.125	150.473	P3
Green	112.601	172.059	P3
Changing	109.304	151.934	P3
Green	80.3276	194.468	P3
Green	79.7915	193.969	P3
Green	82.9133	202.515	P3
Green	83.1194	202.864	P3
Green	162.228	248.791	P3
Green	206.909	201.226	P3
Red	242.943	209.2	P3
Red	274.396	209.623	P3
Green	275.432	206.656	P3
Green	469.459	276.384	P3
Green	470.13	275.281	P3
Green	99.2369	332.232	P3
Green	215.756	348.892	P3
Green	231.957	307.39	P3
Green	232.267	305.819	P3
Red	233.416	308.169	P3
Changing	236.242	307.353	P3
Green	218.85	358.615	P3
Green	229.425	354.34	P3
Green	137.915	369.201	P3
Green	138.394	368.782	P3
Changing	489.281	447.742	P3
Green	364.964	468.422	P3
Green	240.869	460.975	P3
Green	128.768	462.451	P3
Changing	129.172	463.317	P3
Red	136.545	464.596	P3
Red	136.47	464.596	P3
Green	136.197	463.806	P3
Green	227.651	54.3671	P4
Green	76.9459	148.012	P4
Green	78.0541	147.039	P4
Red	235.141	136.624	P4
Changing	238.638	134.456	P4
Red	245.724	132.691	P4
Green	276.841	132.461	P4
Red	278.041	133.466	P4
Red	280.92	134.522	P4
Red	275.81	133.994	P4
Green	277.743	132.81	P4
Red	335.588	138.087	P4
Green	347.338	130.574	P4
Red	347.144	129.781	P4
Changing	352.347	136.93	P4
Red	464.029	189.936	P4
Green	464.37	188.388	P4
Green	444.835	182.568	P4
Changing	447.113	181.795	P4
Red	351.025	154.313	P4
Green	351.88	152.005	P4
Red	353.672	151.534	P4
Green	362.32	196.316	P4
Red	300.109	181.668	P4
Green	301.777	183.487	P4
Green	334.141	175.784	P4
Red	332.037	178.709	P4
Red	341.643	154.401	P4
Green	342.49	152.154	P4
Changing	194.612	193.346	P4
Red	193.179	176.106	P4
Green	196.639	164.628	P4
Red	195.72	164.446	P4
Red	197.153	165.182	P4
Red	144.668	198.744	P4
Green	144.029	198.08	P4
Green	111.14	189.405	P4
Red	111.68	188.152	P4
Green	58.2864	178.998	P4
Changing	62.5385	175.913	P4
Red	64.9521	173.238	P4
Green	68.7598	152.082	P4
Green	69.8664	150.95	P4
Red	60.0581	238.73	P4
Red	286.319	221.116	P4
Green	286.266	220.221	P4
Red	285.86	216.828	P4
Red	282.144	204.769	P4
Green	316.407	204.632	P4
Changing	316.883	205.203	P4
Red	369.049	243.451	P4
Red	369.049	242.82	P4
Red	371.508	239.32	P4
Green	393.59	245.197	P4
Red	392.5	246.598	P4
Green	406.697	242.861	P4
Red	404.255	242.503	P4
Red	419.979	229.308	P4
Green	475.171	264.229	P4
Red	476.8	263.702	P4
Green	450.69	256.88	P4
Red	405.494	296.037	P4
Green	447.287	256.56	P4
Green	331.041	280.057	P4
Green	332.512	280.057	P4
Green	335.683	273.171	P4
Red	336.963	272.894	P4
Red	339.36	268.138	P4
Green	275.414	289.374	P4
Red	274.108	288.33	P4
Green	9.97844	287.475	P4
Green	290.631	343.36	P4
Green	434.702	359.915	P4
Green	133.272	392.232	P4
Green	370.727	406.817	P4
Green	394.186	9.33307	P5
Green	274.289	16.709	P5
Red	274.332	15.2504	P5
Green	274.702	8.38171	P5
Red	272.961	8.04427	P5
Green	80.7689	10.5625	P5
Red	83.7313	6.19183	P5
Green	33.1958	78.1036	P5
Red	35.158	78.1694	P5
Green	60.3406	95.9921	P5
Red	187.131	52.8641	P5
Green	310.723	56.4195	P5
Red	311.206	110.296	P5
Green	81.2914	147.577	P5
Green	51.4971	130.663	P5
Red	54.08	130.8	P5
Changing	56.7657	111.303	P5
Green	75.8149	154.177	P5
Red	82.7678	157.003	P5
Red	212.57	151.854	P5
Changing	318.597	169.428	P5
Red	351.471	228.876	P5
Changing	183.653	215.058	P5
Changing	183.871	212.93	P5
Green	19.062	237.921	P5
Changing	10.3524	225.533	P5
Green	15.995	224.179	P5
Green	16.2928	223.672	P5
Green	51.6343	289.307	P5
Green	129.892	283.371	P5
Green	129.957	279.793	P5
Changing	128.479	280.091	P5
Red	177.209	271.23	P5
Green	227.92	292.892	P5
Green	253.42	305.906	P5
Green	237.338	322.727	P5
Green	126.998	325.832	P5
Green	9.01015	333.693	P5
Green	10.1396	333.464	P5
Red	3.35025	333.528	P5
Green	22.868	312.652	P5
Green	21.5102	309.53	P5
Green	22.9569	309.302	P5
Green	77.4975	396.89	P5
Green	97.545	375.426	P5
Green	133.03	367.3	P5
Red	219.103	389.662	P5
Green	220	390.091	P5
Red	243.992	360.429	P5
Green	259.179	372.747	P5
Green	312.404	364.509	P5
Green	382.646	405.54	P5
Red	132.981	412.34	P5
Red	5.59016	411.877	P5
Green	6.58607	412.184	P5
Green	83.9398	493.843	P5
Changing	86.1446	493.843	P5
Changing	118.626	467.603	P5
Green	196.815	483.159	P5
Green	195.559	481.321	P5
Green	202.177	484.657	P5
Green	301.851	41.8034	P6
Red	301.517	41.126	P6
Green	304.943	41.126	P6
Green	318.292	15.124	P6
Green	295.417	36.756	P6
Green	184.93	44.7306	P6
Green	161.369	45.2292	P6
Green	73.3446	47.4487	P6
Red	72.8668	46.1348	P6
Green	76.8729	47.3109	P6
Red	76.928	46.6034	P6
Changing	80.4012	47.3936	P6
Red	83.8469	46.5207	P6
Green	84.83	45.8499	P6
Changing	84.2144	40.0245	P6
Red	1.52075	18.5002	P6
Green	128.913	69.6057	P6
Green	152.016	56.1109	P6
Changing	281.075	73.2322	P6
Green	282.357	71.2998	P6
Green	291.222	59.4107	P6
Green	403.335	112.876	P6
Red	344.514	129.057	P6
Green	347.324	129.467	P6
Green	312.324	135.019	P6
Changing	300.895	132.143	P6
Red	301.238	131.219	P6
Green	301.543	130.295	P6
Green	302.238	126.371	P6
Red	304.914	128.067	P6
Green	309.076	122.295	P6
Red	279.995	124.09	P6
Green	75.1887	118.108	P6
Green	189.331	182.473	P6
Red	187.058	181.072	P6
Green	194.285	178.401	P6
Red	191.744	193.599	P6
Green	203.413	181.163	P6
Green	233.667	156.061	P6
Red	284.41	181.727	P6
Green	498.396	226.593	P6
Green	498.905	222.601	P6
Red	494.659	221.337	P6
Red	420.83	212.315	P6
Changing	417.587	215.376	P6
Red	420.545	210.213	P6
Green	248.078	244.821	P6
Green	206.392	205.45	P6
Red	215.088	203.272	P6
Red	193.588	223.804	P6
Green	190.804	210.863	P6
Changing	188.51	209.137	P6
Green	195.843	206.657	P6
Green	138.404	289.044	P6
Red	137.71	287.331	P6
Red	137.412	271.335	P6
Green	244.166	250.541	P6
Green	251.262	252.492	P6
Red	300.928	281.312	P6
Changing	300.732	280.009	P6
Green	454.24	292.781	P6
Green	457.062	339.444	P6
Changing	456.95	332.959	P6
Red	357.713	321.324	P6
Red	353.362	320.722	P6
Green	194.766	329.519	P6
Green	91.5438	301.469	P6
Changing	92.486	301.621	P6
Green	196.388	398.625	P6
Green	190.904	383.24	P6
Red	457.394	379.096	P6
Red	456.599	378.517	P6
Red	452.582	371.867	P6
Green	326.421	432.345	P6
Green	323.443	430.38	P6
Green	321.936	429.211	P6
Green	324.414	418.989	P6
Red	325.245	419.157	P6
Changing	221.673	439.945	P6
Green	223.031	438.736	P6
Green	203.207	434.579	P6
Green	203.928	422.581	P6
Red	205.286	412.106	P6
Green	244.979	471.941	P6
Green	234.927	461.3	P6
Green	325.647	494.982	P6

## Sheet: Sampling_plots_all_PB
stage	x	y	Plot
Green	459.873	48.6424	P1
Green	463.956	46.451	P1
Green	466.978	44.2295	P1
Green	465.617	41.2275	P1
Green	459.043	36.5644	P1
Green	460.183	31.8412	P1
Green	462.165	32.1514	P1
Green	462.685	31.1708	P1
Changing	462.745	30.7305	P1
Red	466.117	32.0013	P1
Red	467.068	32.7118	P1
Green	466.418	31.501	P1
Green	466.608	32.1214	P1
Green	116.071	49.7339	P1
Green	115.123	44.3825	P1
Green	117.293	46.4657	P1
Green	112.029	41.7131	P1
Green	16.6819	31.6394	P1
Green	18.3213	29.5975	P1
Green	19.1459	29.784	P1
Green	123.096	98.7071	P1
Green	147.493	94.9464	P1
Green	148.896	95.7929	P1
Green	146.646	79.4107	P1
Green	115.586	53.6429	P1
Green	116.486	53.5036	P1
Green	117.171	54.8643	P1
Green	124.864	52.2071	P1
Red	125.711	53.3536	P1
Red	126.675	52.4321	P1
Green	443.377	87.1982	P1
Green	448.16	89.8544	P1
Green	440.709	83.1966	P1
Green	451.205	92.2493	P1
Green	455.786	87.7358	P1
Green	454.888	87.7919	P1
Green	450.644	80.8533	P1
Green	453.192	76.3398	P1
Green	455.191	77.3166	P1
Changing	456.179	82.9865	P1
Green	459.603	78.226	P1
Green	459.659	78.9895	P1
Red	459.255	77.485	P1
Red	459.603	79.6295	P1
Green	491.501	52.4925	P1
Green	492.736	54.738	P1
Green	492.927	56.5457	P1
Green	300.986	147.348	P1
Red	300.672	147.021	P1
Red	301.65	146.148	P1
Green	302.221	146.392	P1
Red	303.258	146.124	P1
Red	303.282	145.285	P1
Green	300.765	143.445	P1
Red	304.761	143.759	P1
Red	307.476	143.643	P1
Red	304.668	140.858	P1
Red	305.379	140.404	P1
Green	309.887	141.988	P1
Green	310.004	141.08	P1
Green	308.85	139.472	P1
Green	308.676	139.006	P1
Changing	307.219	137.946	P1
Green	311.437	138.458	P1
Changing	311.099	137.946	P1
Changing	300.765	136.536	P1
Green	309.468	135.825	P1
Green	311.763	134.695	P1
Red	312.113	135.383	P1
Red	309.817	135.045	P1
Red	309.55	133.181	P1
Green	320.07	131.829	P1
Green	318.917	131.515	P1
Red	316.715	130.431	P1
Changing	315.456	130.804	P1
Green	311.181	129.254	P1
Green	311.53	125.619	P1
Green	311.379	124.944	P1
Green	311.973	124.419	P1
Changing	313.033	124.92	P1
Green	310.924	122.695	P1
Green	301.534	122.614	P1
Green	302.082	122.113	P1
Green	312.031	120.016	P1
Green	312.905	119.736	P1
Red	311.425	119.41	P1
Red	303.934	121.216	P1
Red	303.468	120.517	P1
Red	303.06	119.666	P1
Green	320.792	143.445	P1
Green	320.734	142.85	P1
Green	322.656	141.965	P1
Green	317.891	139.274	P1
Green	325.779	139.961	P1
Red	318.031	141.476	P1
Red	322.155	143.118	P1
Red	284.613	148.688	P1
Green	284.752	148.307	P1
Green	285.571	147.534	P1
Green	275.183	146.379	P1
Green	275.067	145.502	P1
Red	275.875	145.975	P1
Green	269.377	142.074	P1
Green	258.446	142.109	P1
Red	270.658	142.143	P1
Red	270.589	140.215	P1
Red	272.355	137.134	P1
Red	271.812	136.591	P1
Green	277.099	140.585	P1
Green	277.838	140.285	P1
Green	282.651	133.301	P1
Red	284.717	144.105	P1
Red	282.87	141.093	P1
Green	289.427	146.206	P1
Changing	290.281	146.818	P1
Changing	290.581	145.098	P1
Green	290.581	144.486	P1
Green	292.613	144.486	P1
Green	293.224	142.72	P1
Green	292.82	142.005	P1
Green	296.041	144.856	P1
Green	297.53	143.909	P1
Green	296.202	140.215	P1
Green	294.76	140.723	P1
Green	294.344	141.162	P1
Green	292.682	142.143	P1
Green	293.12	142.582	P1
Red	293.097	136.279	P1
Changing	295.937	131.951	P1
Green	271.881	126.329	P1
Green	271.166	125.787	P1
Green	277.399	125.002	P1
Green	280.146	125.337	P1
Green	279.269	124.459	P1
Green	277.78	122.901	P1
Green	279.465	123.144	P1
Green	281.531	122.462	P1
Green	277.272	121.712	P1
Green	274.248	119.681	P1
Green	278.657	115.86	P1
Green	279.708	115.583	P1
Green	280.954	116.229	P1
Green	286.818	117.176	P1
Green	288.215	117.511	P1
Changing	291.493	118.088	P1
Green	294.275	115.987	P1
Green	296.641	116.772	P1
Green	297.391	116.564	P1
Green	286.275	114.394	P1
Green	287.026	114.336	P1
Green	287.06	113.817	P1
Green	287.741	114.567	P1
Green	288.619	114.129	P1
Green	288.549	114.636	P1
Green	294.24	113.99	P1
Green	293.594	112.674	P1
Green	294.609	116.529	P1
Green	296.376	116.703	P1
Green	297.126	116.737	P1
Red	275.575	121.885	P1
Red	281.878	116.968	P1
Red	288.642	119.311	P1
Red	289.704	113.621	P1
Red	293.294	117.28	P1
Red	293.259	115.987	P1
Red	298.984	114.671	P1
Green	220.531	147.31	P1
Green	237.679	146.963	P1
Green	223.102	138.232	P1
Green	225.857	134.685	P1
Green	226.074	133.536	P1
Green	191.596	142.348	P1
Green	195.458	138.383	P1
Green	180.443	137.94	P1
Green	183.059	137.158	P1
Red	175.427	135.911	P1
Green	176.406	134.995	P1
Green	177.261	134.82	P1
Green	180.855	134.181	P1
Green	182.41	134.449	P1
Green	181.05	133.429	P1
Changing	181.432	133.635	P1
Green	176.272	130.113	P1
Green	182.812	127.065	P1
Changing	183.594	126.282	P1
Green	184.377	126.076	P1
Green	184.954	126.313	P1
Red	185.458	125.911	P1
Green	187.322	126.076	P1
Green	181.73	123.605	P1
Green	179.969	100.69	P1
Green	163.069	122.544	P1
Green	166.993	120.752	P1
Green	167.786	111.123	P1
Green	155.736	103.965	P1
Red	156.684	103.687	P1
Green	151.432	103.018	P1
Green	144.902	139.417	P1
Red	143.041	141.49	P1
Green	32.0116	175.382	P1
Red	31.6163	175.064	P1
Green	72.1758	193.655	P1
Red	77.4277	193.612	P1
Red	73.6656	191.865	P1
Green	239.412	150.899	P1
Green	139.249	210.122	P1
Green	268.267	301.419	P1
Changing	11.8624	49.0341	P2
Green	48.2905	41.3829	P2
Green	50.8559	48.9318	P2
Red	99.6332	18.3591	P2
Red	107.428	5.77052	P2
Green	107.555	5.37464	P2
Changing	115.473	8.18609	P2
Red	116.164	7.55536	P2
Green	281.437	97.3756	P2
Green	282.819	97.6915	P2
Green	285.897	97.6482	P2
Green	282.651	94.1792	P2
Green	283.283	93.6465	P2
Green	282.434	92.8474	P2
Green	285.656	94.1544	P2
Green	287.836	95.0527	P2
Green	283.234	91.3421	P2
Green	283.549	90.9085	P2
Green	292.03	93.7208	P2
Changing	287.495	87.2228	P2
Green	287.91	86.9564	P2
Green	282.459	86.1573	P2
Green	281.902	85.2096	P2
Green	282.41	84.6273	P2
Green	282.459	84.3176	P2
Green	280.762	80.3407	P2
Green	274.654	78.1107	P2
Green	272.498	79.1018	P2
Green	272.3	78.4762	P2
Green	271.452	78.693	P2
Green	270.628	77.6771	P2
Green	267.623	77.77	P2
Green	266.992	79.4177	P2
Green	266.124	79.4425	P2
Green	263.43	80.7062	P2
Green	261.639	84.8255	P2
Green	262.024	85.3087	P2
Green	263.362	86.498	P2
Green	267.989	90.3015	P2
Green	267.506	90.4687	P2
Green	267.939	77.07	P2
Green	268.23	76.2709	P2
Green	274.654	78.0611	P2
Red	123.096	136.211	P2
Red	144.273	130.025	P2
Red	115.538	130.201	P2
Red	115.935	127.174	P2
Red	116.614	129.245	P2
Green	211.063	149.238	P2
Green	210.637	143.237	P2
Red	209.88	147.123	P2
Changing	210.615	142.304	P2
Changing	217.52	145.206	P2
Green	350.928	126.998	P2
Green	351.68	127.246	P2
Green	361.855	128.327	P2
Green	359.737	130.687	P2
Red	362.71	128.503	P2
Red	362.425	129.576	P2
Changing	400.235	149.28	P2
Green	400.261	148.397	P2
Green	411.883	145.772	P2
Green	404.162	139.634	P2
Green	402.91	138.846	P2
Green	401.983	138.566	P2
Green	449.229	129.733	P2
Green	448.625	129.314	P2
Green	420.64	129.987	P2
Green	468.031	146.949	P2
Green	470.356	146.902	P2
Red	467.339	147.11	P2
Red	471.001	146.418	P2
Green	475.988	144.946	P2
Green	476.653	144.55	P2
Green	477.251	144.825	P2
Green	497.554	145.282	P2
Red	484.14	128.548	P2
Red	468.098	107.897	P2
Green	470.393	164.368	P2
Changing	471.8	164.268	P2
Green	469.689	163.104	P2
Red	471.276	157.446	P2
Green	470.996	155.651	P2
Green	467.37	154	P2
Red	466.738	154.28	P2
Green	469.976	153.82	P2
Green	476.094	151.185	P2
Green	476.862	150.833	P2
Green	477.429	151.149	P2
Green	205.539	150.795	P2
Green	205.954	153.507	P2
Green	203.48	154.187	P2
Green	241.217	289.977	P2
Green	239.937	287.248	P2
Red	245.518	286.157	P2
Changing	246.676	284.647	P2
Red	240.77	279.445	P2
Green	236.902	268.661	P2
Green	235.73	253.238	P2
Green	235.73	252.858	P2
Red	236.828	253.556	P2
Red	236.746	252.378	P2
Green	0.487465	318.419	P2
Green	0.466574	317.974	P2
Green	2.10306	314.025	P2
Green	7.47214	313.419	P2
Green	11.6226	312.792	P2
Green	12.5348	313.928	P2
Green	11.8454	313.76	P2
Green	367.857	364.154	P2
Green	398.108	385.292	P2
Green	304.277	379.705	P2
Green	269.809	398.847	P2
Green	269.934	398.436	P2
Green	258.443	386.652	P2
Green	258.443	380.793	P2
Green	258.216	380.235	P2
Red	257.599	379.75	P2
Red	257.856	379.325	P2
Changing	256.27	377.026	P2
Changing	256.065	376.49	P2
Green	256.329	372.966	P2
Red	257.665	377.335	P2
Red	257.012	375.543	P2
Green	256.88	375.117	P2
Red	257.012	374.464	P2
Red	258.282	373.032	P2
Green	262.849	381.285	P2
Red	262.878	383.436	P2
Red	267.841	377.335	P2
Green	268.95	375.507	P2
Red	269.662	375.448	P2
Green	274.266	378.311	P2
Changing	274.068	376.454	P2
Green	285.352	384.934	P2
Changing	286.329	385.228	P2
Red	141.764	354.721	P2
Red	144.062	355.393	P2
Red	142.138	357.989	P2
Red	142.519	359.101	P2
Green	362.621	449.099	P2
Green	362.841	448.717	P2
Green	360.318	440.166	P2
Green	364.723	440.099	P2
Green	421.759	441.355	P2
Green	422.21	440.184	P2
Green	440.663	455.106	P2
Green	365.071	468.516	P2
Green	169.949	495.034	P2
Green	178.371	489.907	P2
Green	174.989	484.139	P2
Green	163.481	485.691	P2
Green	110.078	451.182	P2
Green	312.589	1.69737	P3
Red	55.5429	93.7238	P3
Changing	58.8571	87.6857	P3
Green	93.0286	76.1143	P3
Green	210.261	86.1462	P3
Green	256.155	73.1012	P3
Green	319.347	84.2665	P3
Green	357.475	55.578	P3
Green	359.989	55.3199	P3
Green	359.046	51.8631	P3
Green	363.053	51.2346	P3
Changing	369.169	58.0471	P3
Red	363.996	51.3805	P3
Red	357.621	53.3895	P3
Red	368.945	58.6644	P3
Red	368.44	61.0325	P3
Green	410.187	147.577	P3
Green	410.187	146.739	P3
Changing	434.614	132.62	P3
Changing	435.414	127.923	P3
Changing	435.376	127.094	P3
Green	434.919	125.627	P3
Red	434.795	124.951	P3
Red	434.976	124.236	P3
Green	430.403	119.387	P3
Changing	429.117	118.93	P3
Changing	359.082	146.429	P3
Changing	358.473	140.517	P3
Changing	359.265	140.654	P3
Red	363.134	139.633	P3
Green	363.754	139.633	P3
Green	370.85	142.893	P3
Green	375.258	143.823	P3
Green	370.413	138.496	P3
Changing	370.896	137.692	P3
Changing	372.526	138.576	P3
Green	389.449	144.879	P3
Changing	397.118	144.971	P3
Green	382.572	129.369	P3
Changing	380.241	126.992	P3
Changing	391.297	135.89	P3
Red	383.674	125.006	P3
Red	384.076	128.048	P3
Changing	318.492	139.609	P3
Green	220.421	119.118	P3
Green	220.731	119.587	P3
Green	224.234	120.492	P3
Green	223.948	119.714	P3
Green	223.884	116.37	P3
Changing	224.075	117.307	P3
Green	225.353	115.965	P3
Green	227.077	115.774	P3
Red	227.077	115.028	P3
Changing	226.013	117.149	P3
Green	114.791	148.511	P3
Red	114.28	148.1	P3
Green	88.898	146.787	P3
Green	57.4665	106.22	P3
Green	57.4665	104.892	P3
Green	63.3556	195.068	P3
Green	63.7452	195.595	P3
Green	91.9235	151.811	P3
Green	92.2183	152.559	P3
Green	122.996	197.537	P3
Green	105.605	187.777	P3
Green	114.958	157.39	P3
Red	114.395	157.129	P3
Green	357.383	179.55	P3
Changing	398.683	170.586	P3
Red	398.276	169.825	P3
Green	391.282	169.825	P3
Green	378.301	167.64	P3
Green	373.749	165.905	P3
Red	363.456	168.197	P3
Red	362.963	161.889	P3
Green	374.199	161.707	P3
Red	376.03	162.114	P3
Green	385.884	154.755	P3
Green	384.009	152.035	P3
Changing	403.793	168.765	P3
Changing	402.667	168.131	P3
Red	402.207	167.589	P3
Changing	405.9	164.57	P3
Green	404.008	165.286	P3
Green	410.321	159.137	P3
Green	410.443	158.38	P3
Changing	409.236	191.91	P3
Changing	412.459	192.462	P3
Red	411.252	191.357	P3
Red	410.474	190.16	P3
Green	420.184	197.66	P3
Green	417.483	192.984	P3
Green	418.138	190.191	P3
Green	417.585	189.577	P3
Green	372.492	232.947	P3
Green	372.076	232.314	P3
Green	370.069	231.196	P3
Red	369.12	231.414	P3
Green	367.479	230.593	P3
Green	279.916	201.845	P3
Green	296.562	201.7	P3
Green	205.318	205.555	P3
Green	203.429	202.918	P3
Red	204.271	203.507	P3
Green	156.303	243.484	P3
Green	166.895	211.59	P3
Changing	199.205	202.375	P3
Green	138.48	240.988	P3
Red	138.313	240.226	P3
Green	60.999	230.44	P3
Changing	53.4402	228.793	P3
Green	96.9826	229.959	P3
Green	2.155	236.024	P3
Green	3.293	234.572	P3
Green	8.02158	234.856	P3
Green	39.2283	241.007	P3
Green	47.8221	242.508	P3
Red	47.6161	243.107	P3
Red	46.9686	243.175	P3
Green	43.9078	233.326	P3
Red	42.3578	233.659	P3
Green	61.3391	296.676	P3
Green	123.874	287.946	P3
Green	116.413	274.908	P3
Green	302.851	298.074	P3
Green	303.856	290.823	P3
Green	338.424	296.638	P3
Green	337.275	295.884	P3
Green	336.521	294.699	P3
Green	338.029	294.628	P3
Green	347.819	295.992	P3
Green	348.645	290.329	P3
Red	348.896	291.217	P3
Red	344.912	288.965	P3
Red	346.635	287.457	P3
Green	348.25	283.473	P3
Red	348.717	283.006	P3
Green	301.343	280.754	P3
Red	309.949	282.396	P3
Green	303.64	277.38	P3
Changing	303.174	275.549	P3
Green	310.523	276.518	P3
Red	310.452	275.621	P3
Red	312.013	275.334	P3
Red	311.529	274.975	P3
Green	312.291	275.405	P3
Red	301.271	265.651	P3
Green	317.55	267.194	P3
Changing	318.95	267.67	P3
Changing	319.704	268.415	P3
Changing	317.873	270.64	P3
Green	320.422	279.246	P3
Green	322.504	279.605	P3
Green	332.833	279.246	P3
Changing	326.982	273.754	P3
Green	330.464	269.097	P3
Green	333.228	268.379	P3
Changing	335.372	270.82	P3
Red	338.101	280.646	P3
Green	311.134	260.562	P3
Green	310.057	259.88	P3
Green	307.015	253.931	P3
Green	311.134	254.254	P3
Green	317.227	256.327	P3
Green	337.813	257.009	P3
Green	338.495	253.213	P3
Green	340.362	253.464	P3
Changing	341.762	251.49	P3
Red	340.398	254.002	P3
Green	361.046	285.424	P3
Green	360.12	284.508	P3
Green	360.563	283.962	P3
Green	360.923	282.398	P3
Red	361.54	282.727	P3
Changing	357.763	280.196	P3
Green	362.477	279.383	P3
Green	363.063	278.765	P3
Green	361.664	277.654	P3
Green	372.974	277.921	P3
Green	374.364	277.756	P3
Green	352.278	270.346	P3
Green	353.719	270.799	P3
Changing	355.726	269.142	P3
Green	363.156	267.527	P3
Red	363.743	266.868	P3
Changing	366.316	270.182	P3
Red	366.696	270.058	P3
Green	366.738	270.604	P3
Green	369.3	265.931	P3
Red	369.979	264.892	P3
Green	381.022	270.419	P3
Red	377.286	256.021	P3
Red	376.864	256.998	P3
Red	390.902	252.84	P3
Green	417.351	346.969	P3
Green	418.464	344.289	P3
Changing	413.289	342.66	P3
Green	416.557	342.299	P3
Green	417.392	340.34	P3
Green	430.99	345.773	P3
Green	431.784	346.247	P3
Green	431.866	345.289	P3
Green	442.876	345.649	P3
Green	442.876	345.052	P3
Green	419.227	337.835	P3
Red	421.619	337.876	P3
Green	422.34	338.113	P3
Red	422.979	338.031	P3
Red	431.144	337.237	P3
Green	435.454	334.763	P3
Red	435.454	335.402	P3
Green	416.99	331.412	P3
Changing	436.052	332.093	P3
Red	437.175	338.629	P3
Red	405.186	325.67	P3
Green	220.87	348.59	P3
Changing	151.479	348.149	P3
Green	152.777	342.54	P3
Changing	153.612	342.799	P3
Green	157.201	340.926	P3
Green	156.163	337.596	P3
Green	161.512	340.463	P3
Green	61.0435	345	P3
Green	6.62347	397.338	P3
Green	73.2746	354.031	P3
Green	146.602	353.567	P3
Green	143.073	356.383	P3
Green	146.32	358.12	P3
Green	138.314	364.718	P3
Green	154.464	388.065	P3
Green	413.005	358.207	P3
Changing	415.135	352.332	P3
Red	415.801	352.655	P3
Green	418.799	352.16	P3
Green	421.03	353.472	P3
Green	420.333	357.217	P3
Red	420.878	358.479	P3
Red	423.826	357.641	P3
Red	425.219	353.371	P3
Green	434.384	353.452	P3
Green	435.202	353.674	P3
Green	435.646	352.756	P3
Green	448.032	352.705	P3
Green	448.163	353.604	P3
Green	354.876	421.13	P3
Green	353.972	422.39	P3
Green	341.562	428.283	P3
Red	342.293	428.473	P3
Green	344.106	426.502	P3
Green	349.014	426.131	P3
Green	349.247	425.495	P3
Green	347.774	424.784	P3
Green	254.705	437.326	P3
Green	259.575	441.848	P3
Green	253.64	448.689	P3
Changing	190.123	407.07	P3
Red	189.332	406.996	P3
Green	189.152	406.257	P3
Green	177.503	409.307	P3
Green	152.705	412.81	P3
Changing	153.011	445.058	P3
Green	152.325	444.235	P3
Green	146.161	406.618	P3
Red	144.688	406.853	P3
Green	80.3143	454.128	P3
Red	80.3913	454.561	P3
Green	93.4477	478.586	P3
Green	234.333	462.778	P3
Green	244.873	458.644	P3
Red	244.785	453.98	P3
Green	246.516	450.662	P3
Red	246.362	451.676	P3
Red	424.182	482.042	P3
Green	424.444	481.274	P3
Changing	420.564	480.982	P3
Changing	428.431	476.207	P3
Changing	428.276	476.703	P3
Green	422.558	472.113	P3
Red	421.896	471.9	P3
Green	482.918	495.093	P3
Green	482.34	494.988	P3
Green	480.154	495.636	P3
Green	473.631	497.301	P3
Green	473.192	496.874	P3
Green	470.902	495.254	P3
Red	471.318	494.907	P3
Green	466.912	497.602	P3
Changing	34.6131	31.1308	P4
Changing	35.964	31.6511	P4
Changing	35.5137	30.3903	P4
Changing	36.5944	26.998	P4
Changing	37.6951	29.96	P4
Green	15.4819	45.8135	P4
Green	120.018	47.5498	P4
Green	211.268	34.7713	P4
Green	210.582	34.3971	P4
Red	210.842	33.9085	P4
Green	324.494	44.0377	P4
Changing	324.906	44.223	P4
Green	477.244	30.6524	P4
Red	497.303	15.3262	P4
Red	496.826	14.7907	P4
Red	462.697	18.2765	P4
Red	461.704	16.4362	P4
Red	459.766	24.6154	P4
Red	479.99	34.6543	P4
Green	369.526	79.698	P4
Green	343.186	51.902	P4
Changing	343.571	52.3571	P4
Changing	252.097	50.8447	P4
Green	298.672	99.099	P4
Changing	247.097	53.5593	P4
Red	247.669	53.1462	P4
Red	244.926	57.3199	P4
Red	245.339	61.9809	P4
Green	109.819	91.9435	P4
Green	107.934	90.2373	P4
Red	108.583	90.499	P4
Green	110.248	88.1438	P4
Red	136.396	74.9546	P4
Green	121.668	52.7425	P4
Red	123.102	52.3552	P4
Red	127.634	59.0649	P4
Green	63.52	50.6	P4
Green	63.32	51.03	P4
Green	71.62	53.31	P4
Green	87.49	68.81	P4
Green	87.02	69.48	P4
Red	95.89	68.14	P4
Red	86.96	87.03	P4
Green	87.26	88.8	P4
Green	87.46	90.01	P4
Green	82.64	89.4	P4
Green	81.77	89.91	P4
Red	81.61	92.22	P4
Green	80.69	93.39	P4
Green	89.94	99.01	P4
Changing	91.07	97.81	P4
Changing	66.21	97.34	P4
Green	62.9093	148.738	P4
Changing	67.2091	146.854	P4
Changing	66.1243	147.584	P4
Green	57.8797	145.345	P4
Red	56.9724	144.763	P4
Green	95.789	139.408	P4
Green	94.6055	140.01	P4
Green	98.3333	129.162	P4
Green	94.0927	130.404	P4
Green	87.2682	110.168	P4
Green	90	106.647	P4
Changing	64.3393	107.436	P4
Changing	64.1223	106.647	P4
Green	79.428	102.17	P4
Green	125.161	141.96	P4
Green	104.537	133.834	P4
Green	101.47	125.39	P4
Green	105.523	124.449	P4
Changing	112.407	109.951	P4
Red	245.964	142.741	P4
Red	246.516	142.49	P4
Changing	256.463	197.478	P4
Green	294.06	180.312	P4
Green	292.189	180.499	P4
Green	291.285	180.457	P4
Green	292.002	174.129	P4
Red	291.264	180.145	P4
Green	289.622	164.361	P4
Red	218.943	199.203	P4
Green	220.567	162.584	P4
Green	219.923	162.046	P4
Green	219.923	161.729	P4
Green	219.318	160.836	P4
Green	65.6426	182.249	P4
Green	65.7129	181.616	P4
Green	67.2791	182.349	P4
Green	68.0622	181.345	P4
Red	61.3253	180.221	P4
Red	65.01	180.05	P4
Green	67.7209	179.759	P4
Green	67.9819	177.339	P4
Green	67.9819	175.924	P4
Green	67.1285	175.07	P4
Green	68.1526	175.03	P4
Green	65.7129	175.643	P4
Green	63.8554	173.655	P4
Green	66.8373	173.022	P4
Green	66.6165	172.56	P4
Green	181.431	223.896	P4
Green	181.573	222.9	P4
Green	181.005	220.294	P4
Green	182.028	216.654	P4
Green	182.37	216.483	P4
Green	229.719	234.251	P4
Green	229.688	233.317	P4
Green	228.955	232.854	P4
Green	224.412	233.156	P4
Green	224.633	227.146	P4
Green	224.111	227.196	P4
Green	466.568	243.179	P4
Green	469.643	245.688	P4
Green	469.885	245.597	P4
Changing	470.644	243.24	P4
Red	470.866	242.664	P4
Changing	480.941	249.208	P4
Changing	485.432	247.913	P4
Green	474.892	220.684	P4
Green	457.08	211.763	P4
Red	457.748	210.337	P4
Changing	457.556	209.437	P4
Green	459.963	201.457	P4
Green	456.837	200.961	P4
Green	456.716	201.699	P4
Green	474.023	299.25	P4
Green	485.018	297.499	P4
Red	478.19	298.878	P4
Red	476.655	298.125	P4
Green	477.907	294.213	P4
Green	1.73358	292.552	P4
Green	16.6041	289.253	P4
Green	16.9193	280.585	P4
Green	3.42214	278.649	P4
Green	2.83677	277.951	P4
Green	8.70169	275.385	P4
Green	31.9024	292.54	P4
Green	32.2176	292.011	P4
Green	48.1801	284.987	P4
Green	47.1895	284.379	P4
Green	47.2458	283.141	P4
Green	46.379	283.659	P4
Green	45.2758	281.981	P4
Green	45.985	282.105	P4
Green	45.6473	281.227	P4
Green	43.4522	282.083	P4
Green	40.773	280.563	P4
Green	44.7805	276.893	P4
Green	44.3865	276.195	P4
Green	40.5704	275.689	P4
Green	41.8987	275.193	P4
Green	40.773	274.597	P4
Green	40.424	275.756	P4
Green	41.4597	274.034	P4
Changing	33.4576	340.124	P4
Green	33.2768	339.073	P4
Green	34.7119	338.893	P4
Green	33.3446	338.226	P4
Green	34.5424	337.898	P4
Green	32.2938	335.921	P4
Green	32.1921	335.356	P4
Green	32.1582	334.87	P4
Green	35.5819	334.203	P4
Green	35.774	333.424	P4
Green	35.4689	332.893	P4
Green	36.1808	332.418	P4
Green	36.8588	331.955	P4
Green	35.2655	331.096	P4
Changing	39.0395	332.463	P4
Changing	34.6215	328.836	P4
Green	35.774	329.141	P4
Green	38.9831	329.559	P4
Green	40.1469	329.198	P4
Green	39.6384	328.893	P4
Green	36.7345	327.977	P4
Green	37.2429	328.203	P4
Green	37.0169	328.757	P4
Green	36.1017	328.588	P4
Green	35.7966	329.164	P4
Green	34.8023	328.068	P4
Green	34.3955	327.966	P4
Green	36.2712	325.537	P4
Green	36	324.339	P4
Green	36.8136	324.678	P4
Green	35.8644	322.633	P4
Green	43.7288	331.932	P4
Green	47.6271	330.395	P4
Green	46.7571	331.751	P4
Green	48.2599	332.78	P4
Green	47.0847	334.147	P4
Green	46.2938	334.452	P4
Green	47.8531	338.056	P4
Green	47.5254	337.763	P4
Green	47.2316	337.243	P4
Green	47.8644	336.667	P4
Green	48.6328	336.192	P4
Green	48.6667	337.842	P4
Green	31.2994	316.486	P4
Changing	30.3503	315.718	P4
Green	31.8983	313.333	P4
Green	31.2994	312.734	P4
Green	25.548	323.107	P4
Green	48.5424	353.266	P4
Green	54.7204	338.784	P4
Green	54.0027	338.238	P4
Green	54.033	337.743	P4
Green	56.1253	338.238	P4
Green	55.4077	337.662	P4
Green	55.0034	336.914	P4
Green	56.1253	336.803	P4
Green	53.1739	334.933	P4
Green	53.7702	334.559	P4
Green	55.064	333.305	P4
Green	53.8915	332.982	P4
Green	50.5559	332.153	P4
Green	53.5984	331.809	P4
Green	54.2049	330.515	P4
Green	74.4306	325.391	P4
Green	73.7736	325.179	P4
Green	72.217	325.674	P4
Green	70.1752	324.107	P4
Green	69.6092	324.501	P4
Green	64.2116	318.376	P4
Green	63.7668	317.982	P4
Green	62.4225	317.254	P4
Green	67.5168	316.89	P4
Green	69.0027	317.638	P4
Green	69.2655	318.194	P4
Green	72.5303	318.002	P4
Green	71.5903	319.104	P4
Green	72.2877	319.468	P4
Green	75.6536	318.083	P4
Green	75.684	318.74	P4
Green	75.1381	320.59	P4
Green	75.502	321.398	P4
Green	67.6078	312.089	P4
Changing	58.7837	312.119	P4
Changing	55.9737	313.625	P4
Green	280.011	320.405	P4
Green	280.949	320.203	P4
Green	282.889	319.115	P4
Changing	281.183	316.727	P4
Green	481.261	349.355	P4
Green	489.971	349.257	P4
Green	469.218	302.19	P4
Green	466.686	301.544	P4
Green	467.224	304.585	P4
Green	470.469	309.824	P4
Green	469.902	309.922	P4
Green	472.874	311.808	P4
Green	472.023	311.955	P4
Green	474.721	311.906	P4
Green	479.853	308.27	P4
Changing	480.811	306.315	P4
Changing	481.457	300.723	P4
Green	489.578	351.206	P4
Green	488.949	351.875	P4
Green	479.878	351.52	P4
Red	479.088	351.591	P4
Green	486.943	380.669	P4
Red	483.122	381.166	P4
Changing	487.155	385.149	P4
Green	334.076	398.79	P4
Green	340.238	397.438	P4
Green	341.181	397.305	P4
Green	380.832	405.505	P4
Green	382.07	406.06	P4
Green	382.134	405.046	P4
Green	387.095	404.694	P4
Green	388.108	404.641	P4
Green	390.701	404.097	P4
Green	390.583	403.627	P4
Green	390.679	402.038	P4
Green	159.508	16.8338	P5
Red	159.164	15.701	P5
Green	155.877	11.4856	P5
Changing	154.708	10.9378	P5
Green	154.123	10.4643	P5
Green	150.771	39.9907	P5
Green	145.418	43.6043	P5
Green	142.617	41.9276	P5
Red	140.321	40.4795	P5
Green	139.082	38.1359	P5
Red	139.768	37.2213	P5
Green	101.315	57.8402	P5
Green	103.388	55.5269	P5
Green	103.65	55.1186	P5
Red	105.523	53.9463	P5
Green	106.047	51.6329	P5
Red	105.377	51.0468	P5
Green	479.983	146.584	P5
Green	480.29	146.184	P5
Red	481.654	142.914	P5
Red	481.162	142.607	P5
Green	480.526	141.695	P5
Red	477.585	143.611	P5
Green	476.088	142.361	P5
Red	475.565	141.039	P5
Green	472.562	142.832	P5
Green	471.845	144.103	P5
Red	402.795	146.673	P5
Green	371.634	147.978	P5
Green	369.806	147.344	P5
Changing	333.828	113.508	P5
Changing	331.315	112.937	P5
Changing	384.816	194.691	P5
Green	385.899	190.602	P5
Red	386.711	190.235	P5
Green	395.931	169.697	P5
Red	397.255	170.432	P5
Changing	405.78	186.489	P5
Green	407.806	183.959	P5
Red	408.889	183.595	P5
Red	422.129	158.655	P5
Green	423.847	157.899	P5
Green	425.985	153.604	P5
Green	496.946	163.513	P5
Red	498.151	159.685	P5
Red	494.685	159.916	P5
Changing	497.539	158.6	P5
Green	493.118	158.681	P5
Red	489.943	158.54	P5
Green	489.491	158.811	P5
Green	488.828	160.228	P5
Red	457.312	245.792	P5
Red	457.344	245.026	P5
Green	472.695	245.204	P5
Green	475.463	213.999	P5
Green	476.26	214.408	P5
Red	474.446	214.984	P5
Red	482.3	219.42	P5
Changing	482.583	220.269	P5
Changing	409.738	224.43	P5
Red	409.445	224.844	P5
Red	429.465	243.068	P5
Green	234.94	248.751	P5
Green	235.917	248.037	P5
Green	229.513	246.862	P5
Green	234.493	284.916	P5
Red	233.776	284.843	P5
Red	234.9	279.799	P5
Red	233.569	279.149	P5
Green	235.003	278.499	P5
Changing	230.5	275.193	P5
Green	229.036	275.333	P5
Red	228.422	275.673	P5
Green	221.902	280.48	P5
Green	221.428	281.537	P5
Red	230.774	275.601	P5
Green	222.005	270.35	P5
Green	221.258	270.727	P5
Green	216.785	268.886	P5
Green	201.503	295.848	P5
Green	201.637	293.806	P5
Red	375.871	289.48	P5
Green	374.457	286.339	P5
Green	374.711	285.569	P5
Changing	379.021	283.735	P5
Red	379.616	283.531	P5
Red	442.267	257.754	P5
Red	442.182	257.097	P5
Red	411.472	258.284	P5
Red	416.843	253.432	P5
Red	418.305	253.157	P5
Green	461.423	257.606	P5
Green	492.072	326.317	P5
Changing	493.846	323.928	P5
Green	434.843	320.888	P5
Red	435.714	315.44	P5
Green	436.078	314.772	P5
Red	445.17	315.37	P5
Changing	445.97	315.613	P5
Red	434.124	338.616	P5
Red	369.991	303.419	P5
Red	353.749	303.767	P5
Red	352.289	311.158	P5
Changing	354.666	314.381	P5
Green	354.203	314.613	P5
Red	360.071	313.419	P5
Red	367.845	312.885	P5
Green	368.958	313.081	P5
Red	369.225	314.728	P5
Red	348.842	317.472	P5
Red	295.269	341.761	P5
Red	294.043	341.935	P5
Red	295.269	342.629	P5
Green	283.467	347.841	P5
Red	283.334	348.535	P5
Changing	265.668	343.232	P5
Red	264.758	343.018	P5
Green	261.826	341.546	P5
Red	296.03	356.984	P5
Green	296.443	356.127	P5
Changing	279.432	351.602	P5
Red	278.616	351.32	P5
Red	326.813	362.972	P5
Green	353.741	414.382	P5
Green	354.382	414.13	P5
Green	354.412	413.653	P5
Red	358.36	404.259	P5
Green	359.07	403.258	P5
Green	369.806	402.558	P5
Green	303.229	447.955	P5
Green	303.576	448.241	P5
Green	303.545	446.332	P5
Green	303.474	445.475	P5
Red	306.842	441.116	P5
Green	306.955	440.504	P5
Red	307.853	440.187	P5
Changing	308.312	441.228	P5
Changing	301.596	421.497	P5
Green	306.832	421.17	P5
Red	304.485	424.468	P5
Red	313.682	423.692	P5
Red	314.692	424.039	P5
Changing	165.091	420.824	P5
Red	165.864	422.097	P5
Changing	119.293	417.558	P5
Green	176.315	477.817	P5
Red	176.518	475.152	P5
Green	289.308	460.681	P5
Green	288.794	460.489	P5
Green	289.64	458.584	P5
Green	289.361	457.77	P5
Red	290.592	457.374	P5
Red	293.621	452.89	P5
Green	293.535	452.408	P5
Red	294.488	452.248	P5
Green	308.677	493.439	P5
Green	326.349	488.984	P5
Green	328.36	489.249	P5
Green	334.011	494.328	P5
Green	334.402	495.005	P5
Green	48.5828	37.093	P6
Green	73.8636	15.2607	P6
Red	275.088	44.7365	P6
Green	275.278	44.3254	P6
Green	288.475	37.9691	P6
Red	288.043	36.293	P6
Green	288.76	36.0401	P6
Red	321.885	7.6725	P6
Green	484.639	4.14841	P6
Green	481.844	2.28506	P6
Changing	450.876	88.1102	P6
Green	452.569	85.8957	P6
Green	451.447	73.5236	P6
Green	460.413	69.5472	P6
Green	461.417	67.5886	P6
Green	451.417	66.3681	P6
Green	255.493	68.3854	P6
Green	257.451	68.2721	P6
Green	256.286	67.0045	P6
Green	258.42	73.3734	P6
Changing	242.185	81.877	P6
Green	245.551	71.1499	P6
Red	245.079	71.5589	P6
Green	45.0346	108.967	P6
Green	142.116	149.556	P6
Green	130.743	141.744	P6
Red	131.628	141.133	P6
Green	136.249	141.755	P6
Green	136.369	141.537	P6
Green	135.091	138.434	P6
Green	134.272	135.692	P6
Changing	133.693	135.364	P6
Green	137.287	132.775	P6
Green	135.79	132.742	P6
Green	136.194	132.141	P6
Green	137.986	130.765	P6
Green	137.647	129.825	P6
Green	140.412	130.284	P6
Green	141.384	129.771	P6
Green	144.825	127.946	P6
Green	143.765	128.94	P6
Green	144.978	127.607	P6
Changing	146.737	127.946	P6
Green	141.69	126.329	P6
Green	143.995	124.975	P6
Green	145.361	124.559	P6
Green	151.987	127.286	P6
Green	151.086	127.87	P6
Green	152.407	126.62	P6
Changing	154.128	126.917	P6
Green	151.219	123.896	P6
Green	152.489	123.496	P6
Green	159.956	128.822	P6
Green	160.591	127.921	P6
Red	158.552	126.518	P6
Green	329.647	118.958	P6
Green	374.893	146.302	P6
Green	373.33	129.653	P6
Green	373.075	128.713	P6
Green	381.175	119.928	P6
Green	380.133	119.622	P6
Green	369.377	116.67	P6
Green	369.755	115.955	P6
Green	385.015	112.421	P6
Changing	443.078	148.207	P6
Green	442.112	147.281	P6
Changing	442.58	148.127	P6
Green	468.312	147.678	P6
Changing	416.764	169.343	P6
Green	431.145	162.091	P6
Green	431.63	160.739	P6
Green	430.609	159.883	P6
Changing	430.413	160.739	P6
Changing	429.484	160.234	P6
Green	400.784	150.939	P6
Green	401.486	151.578	P6
Green	305.894	175.463	P6
Green	316.845	173.054	P6
Green	314.74	167.627	P6
Green	325.724	169.797	P6
Green	316.075	163.752	P6
Changing	285.091	198.187	P6
Green	286.281	197.633	P6
Green	286.866	195.518	P6
Changing	287.585	195.775	P6
Changing	278.666	195.098	P6
Red	279.384	194.42	P6
Green	269.459	192.521	P6
Green	280.318	190.068	P6
Red	281.375	189.648	P6
Red	260.582	190.961	P6
Red	266.709	183.223	P6
Red	268.69	181.067	P6
Green	269.162	181.488	P6
Green	269.88	181.909	P6
Red	269.737	181.365	P6
Green	280.77	182.412	P6
Changing	282.053	182.494	P6
Green	294.153	184.855	P6
Green	280.38	173.729	P6
Red	279.6	173.678	P6
Green	23.7237	196.708	P6
Green	27.0332	189.554	P6
Green	40.8497	190.496	P6
Red	25.5766	191.053	P6
Green	28.5249	209.783	P6
Changing	18.0152	209.056	P6
Green	63.3185	244.677	P6
Changing	53.1292	248.486	P6
Green	69.0869	248.486	P6
Red	64.9109	248.352	P6
Green	98.4076	225.156	P6
Green	98.1626	224.577	P6
Green	97.6169	223.886	P6
Green	95.7461	217.35	P6
Green	96.2361	219.388	P6
Green	102.256	232.425	P6
Green	102.51	230.699	P6
Green	103.283	231.048	P6
Green	101.165	228.496	P6
Green	101.091	227.649	P6
Green	101.271	226.802	P6
Green	105.485	229.767	P6
Green	106.227	229.449	P6
Green	107.106	230.127	P6
Changing	112.241	230.053	P6
Green	106.576	222.693	P6
Green	113.089	226.198	P6
Red	113.84	224.038	P6
Green	114.508	224.493	P6
Green	114.825	224.991	P6
Green	126.76	237.158	P6
Red	127.173	236.777	P6
Green	197.568	224.048	P6
Green	307.077	202.293	P6
Green	406.446	249.025	P6
Green	461.054	213.705	P6
Green	463.384	213.805	P6
Green	463.855	213.133	P6
Changing	498.038	253.351	P6
Green	487.74	251.284	P6
Red	487.059	251.34	P6
Green	486.869	252.815	P6
Green	495.927	259.55	P6
Green	493.883	260.298	P6
Green	401.695	295.995	P6
Green	448.876	296.789	P6
Green	107.923	272.8	P6
Red	107.099	271.81	P6
Green	97.6025	282.45	P6
Green	97.2345	281.882	P6
Red	96.6982	281.63	P6
Green	98.3491	267.256	P6
Red	95.6782	279.464	P6
Green	78.7907	263.575	P6
Changing	79.2955	263.06	P6
Changing	5.13008	298.423	P6
Changing	1	286.325	P6
Changing	1.5935	285.829	P6
Green	12.4309	274.024	P6
Green	11.2846	272.976	P6
Red	11.6504	267.919	P6
Green	18.4959	267.098	P6
Green	17.6748	262.382	P6
Green	25.5203	269.472	P6
Red	24.8618	260.87	P6
Red	25.4634	259.935	P6
Red	25.9675	259.593	P6
Red	26.8618	259.976	P6
Green	27	258.049	P6
Red	31.9837	261.041	P6
Green	32.8455	261.179	P6
Green	31.8455	264.203	P6
Red	31.5041	264.894	P6
Changing	31.9512	267.13	P6
Green	14.183	304.393	P6
Red	13.9823	303.755	P6
Green	115.328	325.291	P6
Green	103.681	311.172	P6
Green	103.422	310.23	P6
Green	193.535	346.301	P6
Green	406.481	333.347	P6
Green	417.288	325.682	P6
Green	419.309	320.617	P6
Green	441.27	329.608	P6
Changing	369.348	373.551	P6
Red	378.737	373.936	P6
Green	382.574	372.731	P6
Green	376.395	366.33	P6
Green	375.749	366.436	P6
Green	379.451	366.861	P6
Green	378.101	363.843	P6
Green	143.681	350.984	P6
Green	65.4816	420.757	P6
Green	65.6937	420.439	P6
Changing	67.0722	417.594	P6
Green	67.7879	417.381	P6
Red	66.1885	420.395	P6
Red	67.514	421.543	P6
Red	57.5464	405.152	P6
Red	116.25	423.846	P6
Green	117.147	423.898	P6
Green	123.505	424.486	P6
Green	123.872	423.923	P6
Green	123.983	422.831	P6
Red	124.512	423.42	P6
Green	125.972	424.427	P6
Green	126.45	422.669	P6
Green	125.946	426.39	P6
Red	129.01	418.905	P6
Red	132.501	415.909	P6
Green	294.09	425.435	P6
Green	347.968	406.451	P6
Green	306.348	411.003	P6

## Sheet: Sampling_plots_comparison
stage	x	y	Population
Green	490.802	1.73351	GV
Green	385.442	41.5402	GV
Green	395.531	31.3537	GV
Green	169.952	17.105	GV
Red	177.808	10.4415	GV
Green	184.588	5.49596	GV
Green	146.965	42.1649	GV
Green	132.422	37.0501	GV
Green	116.818	11.3869	GV
Green	58.4672	69.9838	GV
Red	58.897	70.4623	GV
Green	92.7251	65.807	GV
Green	130.885	53.2792	GV
Green	247.703	61.1338	GV
Green	259.674	85.0535	GV
Green	369.034	98.3021	GV
Green	377.413	58.825	GV
Green	152.425	139.255	GV
Green	148.42	141.268	GV
Green	16.6739	130.219	GV
Green	18.0692	130.219	GV
Green	88.5041	197.747	GV
Green	396.074	192.387	GV
Green	495.376	189.744	GV
Green	75.4474	210.311	GV
Green	39.34	221.963	GV
Green	108.413	269.382	GV
Green	223.73	252.033	GV
Changing	210.016	286.333	GV
Changing	383.319	292.405	GV
Green	413.731	254.819	GV
Green	456.795	282.171	GV
Red	493.012	326.594	GV
Green	400.466	302.414	GV
Green	347.711	337.127	GV
Red	230.106	395.744	GV
Green	231.968	395.682	GV
Changing	237.182	352.594	GV
Green	326.633	368.875	GV
Red	326.479	367.946	GV
Green	440.033	378.892	GV
Red	455.393	367.551	GV
Green	451.617	350.323	GV
Green	366.035	445.929	GV
Red	154.612	408.049	GV
Green	154.705	407.065	GV
Green	9.28568	406.911	GV
Green	9.24818	406.089	GV
Green	35.5936	404.296	GV
Green	358.104	467.991	GV
Green	312.589	1.69737	PB
Red	55.5429	93.7238	PB
Changing	58.8571	87.6857	PB
Green	93.0286	76.1143	PB
Green	210.261	86.1462	PB
Green	256.155	73.1012	PB
Green	319.347	84.2665	PB
Green	357.475	55.578	PB
Green	359.989	55.3199	PB
Green	359.046	51.8631	PB
Green	363.053	51.2346	PB
Changing	369.169	58.0471	PB
Red	363.996	51.3805	PB
Red	357.621	53.3895	PB
Red	368.945	58.6644	PB
Red	368.44	61.0325	PB
Green	410.187	147.577	PB
Green	410.187	146.739	PB
Changing	434.614	132.62	PB
Changing	435.414	127.923	PB
Changing	435.376	127.094	PB
Green	434.919	125.627	PB
Red	434.795	124.951	PB
Red	434.976	124.236	PB
Green	430.403	119.387	PB
Changing	429.117	118.93	PB
Changing	359.082	146.429	PB
Changing	358.473	140.517	PB
Changing	359.265	140.654	PB
Red	363.134	139.633	PB
Green	363.754	139.633	PB
Green	370.85	142.893	PB
Green	375.258	143.823	PB
Green	370.413	138.496	PB
Changing	370.896	137.692	PB
Changing	372.526	138.576	PB
Green	389.449	144.879	PB
Changing	397.118	144.971	PB
Green	382.572	129.369	PB
Changing	380.241	126.992	PB
Changing	391.297	135.89	PB
Red	383.674	125.006	PB
Red	384.076	128.048	PB
Changing	318.492	139.609	PB
Green	220.421	119.118	PB
Green	220.731	119.587	PB
Green	224.234	120.492	PB
Green	223.948	119.714	PB
Green	223.884	116.37	PB
Changing	224.075	117.307	PB
Green	225.353	115.965	PB
Green	227.077	115.774	PB
Red	227.077	115.028	PB
Changing	226.013	117.149	PB
Green	114.791	148.511	PB
Red	114.28	148.1	PB
Green	88.898	146.787	PB
Green	57.4665	106.22	PB
Green	57.4665	104.892	PB
Green	63.3556	195.068	PB
Green	63.7452	195.595	PB
Green	91.9235	151.811	PB
Green	92.2183	152.559	PB
Green	122.996	197.537	PB
Green	105.605	187.777	PB
Green	114.958	157.39	PB
Red	114.395	157.129	PB
Green	357.383	179.55	PB
Changing	398.683	170.586	PB
Red	398.276	169.825	PB
Green	391.282	169.825	PB
Green	378.301	167.64	PB
Green	373.749	165.905	PB
Red	363.456	168.197	PB
Red	362.963	161.889	PB
Green	374.199	161.707	PB
Red	376.03	162.114	PB
Green	385.884	154.755	PB
Green	384.009	152.035	PB
Changing	403.793	168.765	PB
Changing	402.667	168.131	PB
Red	402.207	167.589	PB
Changing	405.9	164.57	PB
Green	404.008	165.286	PB
Green	410.321	159.137	PB
Green	410.443	158.38	PB
Changing	409.236	191.91	PB
Changing	412.459	192.462	PB
Red	411.252	191.357	PB
Red	410.474	190.16	PB
Green	420.184	197.66	PB
Green	417.483	192.984	PB
Green	418.138	190.191	PB
Green	417.585	189.577	PB
Green	372.492	232.947	PB
Green	372.076	232.314	PB
Green	370.069	231.196	PB
Red	369.12	231.414	PB
Green	367.479	230.593	PB
Green	279.916	201.845	PB
Green	296.562	201.7	PB
Green	205.318	205.555	PB
Green	203.429	202.918	PB
Red	204.271	203.507	PB
Green	156.303	243.484	PB
Green	166.895	211.59	PB
Changing	199.205	202.375	PB
Green	138.48	240.988	PB
Red	138.313	240.226	PB
Green	60.999	230.44	PB
Changing	53.4402	228.793	PB
Green	96.9826	229.959	PB
Green	2.155	236.024	PB
Green	3.293	234.572	PB
Green	8.02158	234.856	PB
Green	39.2283	241.007	PB
Green	47.8221	242.508	PB
Red	47.6161	243.107	PB
Red	46.9686	243.175	PB
Green	43.9078	233.326	PB
Red	42.3578	233.659	PB
Green	61.3391	296.676	PB
Green	123.874	287.946	PB
Green	116.413	274.908	PB
Green	302.851	298.074	PB
Green	303.856	290.823	PB
Green	338.424	296.638	PB
Green	337.275	295.884	PB
Green	336.521	294.699	PB
Green	338.029	294.628	PB
Green	347.819	295.992	PB
Green	348.645	290.329	PB
Red	348.896	291.217	PB
Red	344.912	288.965	PB
Red	346.635	287.457	PB
Green	348.25	283.473	PB
Red	348.717	283.006	PB
Green	301.343	280.754	PB
Red	309.949	282.396	PB
Green	303.64	277.38	PB
Changing	303.174	275.549	PB
Green	310.523	276.518	PB
Red	310.452	275.621	PB
Red	312.013	275.334	PB
Red	311.529	274.975	PB
Green	312.291	275.405	PB
Red	301.271	265.651	PB
Green	317.55	267.194	PB
Changing	318.95	267.67	PB
Changing	319.704	268.415	PB
Changing	317.873	270.64	PB
Green	320.422	279.246	PB
Green	322.504	279.605	PB
Green	332.833	279.246	PB
Changing	326.982	273.754	PB
Green	330.464	269.097	PB
Green	333.228	268.379	PB
Changing	335.372	270.82	PB
Red	338.101	280.646	PB
Green	311.134	260.562	PB
Green	310.057	259.88	PB
Green	307.015	253.931	PB
Green	311.134	254.254	PB
Green	317.227	256.327	PB
Green	337.813	257.009	PB
Green	338.495	253.213	PB
Green	340.362	253.464	PB
Changing	341.762	251.49	PB
Red	340.398	254.002	PB
Green	361.046	285.424	PB
Green	360.12	284.508	PB
Green	360.563	283.962	PB
Green	360.923	282.398	PB
Red	361.54	282.727	PB
Changing	357.763	280.196	PB
Green	362.477	279.383	PB
Green	363.063	278.765	PB
Green	361.664	277.654	PB
Green	372.974	277.921	PB
Green	374.364	277.756	PB
Green	352.278	270.346	PB
Green	353.719	270.799	PB
Changing	355.726	269.142	PB
Green	363.156	267.527	PB
Red	363.743	266.868	PB
Changing	366.316	270.182	PB
Red	366.696	270.058	PB
Green	366.738	270.604	PB
Green	369.3	265.931	PB
Red	369.979	264.892	PB
Green	381.022	270.419	PB
Red	377.286	256.021	PB
Red	376.864	256.998	PB
Red	390.902	252.84	PB
Green	417.351	346.969	PB
Green	418.464	344.289	PB
Changing	413.289	342.66	PB
Green	416.557	342.299	PB
Green	417.392	340.34	PB
Green	430.99	345.773	PB
Green	431.784	346.247	PB
Green	431.866	345.289	PB
Green	442.876	345.649	PB
Green	442.876	345.052	PB
Green	419.227	337.835	PB
Red	421.619	337.876	PB
Green	422.34	338.113	PB
Red	422.979	338.031	PB
Red	431.144	337.237	PB
Green	435.454	334.763	PB
Red	435.454	335.402	PB
Green	416.99	331.412	PB
Changing	436.052	332.093	PB
Red	437.175	338.629	PB
Red	405.186	325.67	PB
Green	220.87	348.59	PB
Changing	151.479	348.149	PB
Green	152.777	342.54	PB
Changing	153.612	342.799	PB
Green	157.201	340.926	PB
Green	156.163	337.596	PB
Green	161.512	340.463	PB
Green	61.0435	345	PB
Green	6.62347	397.338	PB
Green	73.2746	354.031	PB
Green	146.602	353.567	PB
Green	143.073	356.383	PB
Green	146.32	358.12	PB
Green	138.314	364.718	PB
Green	154.464	388.065	PB
Green	413.005	358.207	PB
Changing	415.135	352.332	PB
Red	415.801	352.655	PB
Green	418.799	352.16	PB
Green	421.03	353.472	PB
Green	420.333	357.217	PB
Red	420.878	358.479	PB
Red	423.826	357.641	PB
Red	425.219	353.371	PB
Green	434.384	353.452	PB
Green	435.202	353.674	PB
Green	435.646	352.756	PB
Green	448.032	352.705	PB
Green	448.163	353.604	PB
Green	354.876	421.13	PB
Green	353.972	422.39	PB
Green	341.562	428.283	PB
Red	342.293	428.473	PB
Green	344.106	426.502	PB
Green	349.014	426.131	PB
Green	349.247	425.495	PB
Green	347.774	424.784	PB
Green	254.705	437.326	PB
Green	259.575	441.848	PB
Green	253.64	448.689	PB
Changing	190.123	407.07	PB
Red	189.332	406.996	PB
Green	189.152	406.257	PB
Green	177.503	409.307	PB
Green	152.705	412.81	PB
Changing	153.011	445.058	PB
Green	152.325	444.235	PB
Green	146.161	406.618	PB
Red	144.688	406.853	PB
Green	80.3143	454.128	PB
Red	80.3913	454.561	PB
Green	93.4477	478.586	PB
Green	234.333	462.778	PB
Green	244.873	458.644	PB
Red	244.785	453.98	PB
Green	246.516	450.662	PB
Red	246.362	451.676	PB
Red	424.182	482.042	PB
Green	424.444	481.274	PB
Changing	420.564	480.982	PB
Changing	428.431	476.207	PB
Changing	428.276	476.703	PB
Green	422.558	472.113	PB
Red	421.896	471.9	PB
Green	482.918	495.093	PB
Green	482.34	494.988	PB
Green	480.154	495.636	PB
Green	473.631	497.301	PB
Green	473.192	496.874	PB
Green	470.902	495.254	PB
Red	471.318	494.907	PB
Green	466.912	497.602	PB

## Sheet: Seeds_summarized
Population	ID	Treatment	Seeds	Aborted	initial_ovules
PB	1	isolated	191	10	201
PB	2	isolated	153	42	195
PB	3	isolated	174	48	222
PB	4	isolated	220	35	255
PB	5	isolated	199	39	238
PB	6	isolated	180	105	285
PB	7	isolated	224	158	382
PB	8	isolated	108	211	319
PB	17	isolated	3	164	167
PB	21	isolated	8	298	306
PB	29	isolated	72	212	284
PB	16	exposed	66	329	395
PB	20	exposed	164	47	211
PB	25	exposed	191	64	255
PB	26	exposed	180	44	224
PB	30	exposed	188	124	312
PB	31	exposed	105	107	212
PB	36	exposed	91	202	293
PB	39	exposed	161	59	220
PB	41	exposed	300	13	313
PB	43	exposed	32	26	58
PB	45	exposed	94	146	240
GV	1	isolated	64	117	181
GV	2	isolated	123	56	179
GV	3	isolated	146	137	283
GV	6	isolated	66	57	123
GV	7	isolated	24	15	39
GV	8	isolated	117	60	177
GV	9	isolated	61	114	175
GV	17	isolated	43	99	142
GV	16	isolated	18	254	272
GV	4	exposed	205	66	271
GV	5	exposed	145	6	151
GV	10	exposed	34	8	42
GV	11	exposed	185	19	204
GV	12	exposed	189	22	211
GV	13	exposed	140	11	151
GV	14	exposed	43	99	142
