# Supplementary material for: Intraspecific variation in pollination ecology due to altitudinal environmental heterogeneity
Source: Ecol Evol. 2024 Jun 18;14(6):e11553. doi: 10.1002/ece3.11553 (PMC11183924; doi:10.1002/ece3.11553)
Supplement: Supplementary file 4 — File S2. [file ECE3-14-e11553-s004.zip › ece311553-sup-0004-FileS2.Rmd]

---
title: "Intraspecific variation in pollination ecology due to altitudinal environmental heterogeneity: Processing and plotting pipeline"
authors: Gisela T. Rodr�guez-S�nchez, Roxibell C. Pelayo, Pascual J. Soriano, and, Tiffany M. Knight.
output: html_document
date: 2024-01-23
---

```{r, loading required packages}
knitr::opts_chunk$set(echo = TRUE)
library(ggplot2)
library(cowplot)
library(dplyr)
library(ggpattern)
```

```{r, setting working directory}
wdir = "-change to working directory where data is-"  

```

###Table 1 and Figures 2 and 3

```{r, data preparation}

flowers<- read.csv(paste0(wdir, "/Raw_data/PB_GV_FlowerDimensions.csv"), sep = ",", header = TRUE)

#transforming all data. log1p computes log(x+1)

flowers$corolla_log<- log1p(flowers$corolla)
flowers$nectary_log<- log1p(flowers$nectary)
flowers$ovary_log<- log1p(flowers$ovary)
flowers$flower_opening_log<- log1p(flowers$flower_opening)
flowers$volume_log<- log1p(flowers$volume)
flowers$concentration_log<- log1p(flowers$concentration)

#Setting as factors
flowers$Population<- factor(flowers$Population,levels = c("PB", "GV"))
flowers$floral_stage<- factor(flowers$floral_stage, levels = c("Green", "Red", "Changing"))


summary(flowers)

flowers_raw<- flowers
```

###Table 1

```{r, flower stages and nectar sample number}

flowers_stages<- flowers_raw[, c(1:3, 8, 9, 14, 15)]

#All tested flowers
flowers_stages_all<- flowers_stages %>%
  group_by(Population, floral_stage) %>% 
  summarise(
    n = n()
  )

#Flowers with nectar data
flowers_stages_summary<- flowers_stages %>%
  group_by(Population, floral_stage) %>% na.omit() %>%
  summarise(
    mean_volume = mean(volume),
    sd_volume = sd(volume),
    mean_concentration = mean(concentration),
    sd_concentration = sd(concentration),
    n = n()
    
  )

flowers_stages_all
flowers_stages_summary


#percentages of flowers with nectar by population and stage.

no_nectar<- c(16,0,3,47, 0, 2) #values extracted manually from flowers_stages_summary$n. This means all flowers in each category with nectar value. In both population there were 0 flowers in the red stage with nectar available. 
flowers_stages_all$with_nectar<- no_nectar
  
flowers_stages_all$per100_nectar<- (flowers_stages_all$with_nectar/flowers_stages_all$n)*100
flowers_stages_all

```

###Figure 2

```{r, setting plotting parameters}
axis_text<- 16
axis_title<- 18
strip_text<- 18

PB_color<- c("#CC6633")
GV_color<- c("#009933")

```

```{r, duration of flower stages}

duration_stages<- read.csv(paste0(wdir, "/Raw_data/flower_duration.csv"), sep = ",", header = TRUE)

duration_stages$Population<- factor(duration_stages$Population, levels = c("PB", "GV"), ordered = TRUE)
duration_stages$stage<- factor(duration_stages$stage, levels = c("Red", "Changing", "Green"), ordered = TRUE)

duration_stages

stages<- duration_stages[, 1:3]

# write.csv(anno, file = paste0(wdir, "/flower_duration.csv"))

floral_stages_plot<- ggplot(data = stages, aes(y = stage, d = days, color = Population))+
  geom_errorbar(data = duration_stages, aes(xmin = Beginning, xmax = End, y =stage), inherit.aes = TRUE,
                linewidth = 8, width = 0.35, alpha = 0.6)+ #color = "#A4A4A4" )+
  facet_grid(Population~.)+
  theme_bw()+
  theme(panel.grid = element_blank(),
        panel.grid.major.y = element_line(colour = "black",
                                          linetype = "dashed"),
        strip.text.y = element_text(size = strip_text),
        strip.background = element_rect(fill = "grey96"))+
  theme(axis.text.x = element_text(size = axis_text),
        axis.text.y = element_text(size = axis_text),
        axis.title.y = element_text(size = axis_title),
        axis.title.x = element_text(size = axis_title), 
        legend.position = "none")+
  scale_color_manual(values = c(PB_color, GV_color))+
  labs(x = "Days", y = "Flower stage")
floral_stages_plot

ggsave(paste0(wdir, "/outputs/floral_stages_plot.tiff"), plot = floral_stages_plot, 
         width = 2200, height = 1600, units = "px", dpi = 300, device = "tiff")

```

```{r, nectar availability per stage and population}

nectar_available_plot<- ggplot(data = flowers_stages_all, 
                               aes(x = Population, 
                                   y = per100_nectar, 
                                   pattern = floral_stage, fill = Population))+
  geom_bar_pattern(stat = "identity", 
                   colour          = 'black', 
                   pattern_density = 0.4,
                   pattern_aspect_ratio = 1,
                   pattern_angle = 60,
                   width = 0.6, 
                   alpha = 0.6)+
  scale_y_continuous(limits = c(0,100))+
    theme_bw()+
  theme(axis.text.x = element_text(size = axis_text),
        axis.text.y = element_text(size = axis_text),
        axis.title.y = element_text(size = axis_text),
        axis.title.x = element_text(size = axis_title))+
  labs(x = "Population", y = "Flowers with nectar (%)")+
  scale_fill_manual(values = c(PB_color, GV_color))+
  guides(fill = "none")
nectar_available_plot

ggsave(paste0(wdir, "/outputs/nectar_available_plot.tiff"), plot = nectar_available_plot,
         width = 2000, height = 2000, units = "px", dpi = 300, device = "tiff")

```

```{r, only green flowers}

flowers<- flowers[flowers$floral_stage == "Green", ]
#head(flowers)

flowers_PB<- flowers[flowers$Population == "PB", ]
#head(flowers_PB)
flowers_GV<- flowers[flowers$Population == "GV", ]
#head(flowers_GV)

```

```{r, normality, heteroscedasticity, two samples tests, mean and standar deviation}

my_columns<- c(10:15) #data with log(x+1) transformation
pop<- c("PB", "GV")

#Normality
norm_test<- c() 

#performing shapiro test for each variable per population
for (j in pop) {
  for (i in my_columns) {
  tmp_get<- get(paste0("flowers_", j))  
  tmp<- tmp_get[, c(1, 2, i)]
  tmp_name<- paste0("shapiro_test_", j, "_", names(tmp)[3])
  #print(tmp_name)
  norm_test<- c(norm_test, print(tmp_name))
  tmp_col<- tmp[ , 3]
  tmp_shapiro_test<- shapiro.test(tmp_col)
  assign(tmp_name, tmp_shapiro_test)
  rm(list = ls(pattern = "tmp"))
  }
}

#Displaying results individually. 
for (i in norm_test) {
  print(i)
  tmp<- get(i)
  print(tmp)
  rm(list = ls(pattern = "tmp"))
}

#summary table for shapiro tests

norm_test_p_values<- c() #empty vector to save p-values.
for (i in norm_test) {
  tmp <- get(i)
  norm_test_p_values<- c(norm_test_p_values, print(tmp$p.value))
  rm(list = ls(pattern = "tmp"))
}

norm_test_summary_df<- data.frame(test = norm_test, p_value = norm_test_p_values)
norm_test_summary_df$worry<- norm_test_summary_df$p_value < 0.05
norm_test_summary_df


#heteroscedasticity

var_test<- c()

#performing F Test to Compare Two Variances
for (i in my_columns) {
  tmp<- flowers[, c(1, 2, i)]
  tmp_name<- paste0("var_test_", names(tmp)[3])
  var_test<- c(var_test, tmp_name)
  tmp_PB<- tmp[tmp$Population == "PB", 3]
  tmp_GV<- tmp[tmp$Population == "GV", 3]
  tmp_var.test<- var.test(tmp_PB, tmp_GV)
  assign(tmp_name, tmp_var.test)
  rm(list = ls(pattern = "tmp"))
}

#Displaying results individually. 
for (i in var_test) {
  print(i)
  tmp<- get(i)
  print(tmp)
  rm(list = ls(pattern = "tmp"))
}

#summary table for heteroscedasticity tests

var_test_p_values<- c()
for (i in var_test) {
  tmp <- get(i)
  var_test_p_values<- c(var_test_p_values, print(tmp$p.value))
  rm(list = ls(pattern = "tmp"))
}

var_testt_summary_df<- data.frame(test = var_test, p_value = var_test_p_values)
var_testt_summary_df$worry<- var_testt_summary_df$p_value < 0.05
var_testt_summary_df


#All variances are equal, except for corrolla. For consistency we will use the Welch Two Sample t-test for all of variables. 


##Two samples test

#Performing Welch two-sample t test for each variable between both populations

t_tests<- c()

for (i in my_columns) {
  tmp<- flowers[, c(1, 2, i)]
  tmp_name<- paste0("t_test_", names(tmp)[3])
  t_tests<- c(t_tests, tmp_name)
  tmp_PB<- tmp[tmp$Population == "PB", 3]
  tmp_GV<- tmp[tmp$Population == "GV", 3]
  
  tmp_t_test<- t.test(tmp_PB, tmp_GV, var.equal = FALSE) #setting unequal variance according to previous test.
  
  print(tmp_name)
  
  print(tmp_t_test)
  
  print(paste0("sample size", "_tmp_PB"))
  print(length(na.omit(tmp_PB))) #Displaying sample size for each test
  
  print(paste0("sample size", "tmp_GV"))
  print(length(na.omit(tmp_GV))) #Displaying sample size for each test
  
  assign(tmp_name, tmp_t_test)
  rm(list = ls(pattern = "tmp"))
}

#summary table for Student's t-Test

t_test_p_values<- c()
for (i in t_tests) {
  tmp <- get(i)
  t_test_p_values<- c(t_test_p_values, print(tmp$p.value))
  rm(list = ls(pattern = "tmp"))
}

t_test_summary_df<- data.frame(test = t_tests, p_value = t_test_p_values)
t_test_summary_df$significative<- t_test_summary_df$p_value < 0.05
t_test_summary_df


# Mean, standard deviation and sample size for all variables but only for green flowers

variable_name<- c()
pop_mean<- c()
pop_sd<- c()
n_one_sample<- c()

my_columns_names<- colnames(flowers)[4:9]

for (i in pop) {
  for (j in my_columns_names) {
    
  tmp_get<- get("flowers")  
  tmp<- na.omit(tmp_get[tmp_get$Population == i, j])
  tmp_name<- paste0("mean_and_sd_", i, "_", j)
  variable_name<- c(variable_name, tmp_name)
  
  #estimating parameters
  tmp_mean<- mean(tmp)
  tmp_sd<- sd(tmp)
  
  #saving data
  pop_mean<- c(pop_mean, tmp_mean)
  pop_sd<- c(pop_sd, tmp_sd)
  n_one_sample<- c(n_one_sample, length(tmp))

  rm(list = ls(pattern = "tmp"))
  
  }
}

#summary table for mean and standard deviations
summary_mean_and_sd<- data.frame(variable_name, 
                             pop_mean, 
                             pop_sd,
                             n_one_sample)


summary_mean_and_sd
summary_mean_and_sd_flower_dimensions<- summary_mean_and_sd

```

```{r, plotting}

corolla_box_plot<- ggplot(data = flowers, aes(x=Population, y= corolla, fill = Population))+
  geom_boxplot(color = "black",
               alpha = 0.6, 
               outlier.shape = 1,
               outlier.color = "black",
               outlier.size = 6)+
  geom_jitter(width = 0.15, size = 3, alpha = 0.5)+
    labs(x= "Population", y= "corolla length (cm)")+
    theme_bw()+
    theme(axis.text.x = element_text(size = axis_text),
        axis.text.y = element_text(size = axis_text),
        axis.title.y = element_text(size = axis_text),
        axis.title.x = element_text(size = axis_text),
        strip.text.x = element_text(size = strip_text), 
        legend.position = "none")+
  scale_y_continuous(limit = c(0.35, 1.1))+
  scale_fill_manual(values = c(PB_color, GV_color))
corolla_box_plot


nectary_box_plot<- ggplot(data = flowers, aes(x=Population, y= nectary, fill = Population ))+
  geom_boxplot(color = "black",
               alpha = 0.5, 
               outlier.shape = 1,
               outlier.color = "black",
               outlier.size = 6)+
  geom_jitter(width = 0.15, size = 3, alpha = 0.5)+
  labs(x= "Population", y= "nectary length (cm)")+
    theme_bw()+
    theme(axis.text.x = element_text(size = axis_text),
        axis.text.y = element_text(size = axis_text),
        axis.title.y = element_text(size = axis_text),
        axis.title.x = element_text(size = axis_text),
        strip.text.x = element_text(size = strip_text), 
        legend.position = "none")+
  scale_fill_manual(values = c(PB_color, GV_color))
  scale_y_continuous(limit = c(0.55, 1.6))
nectary_box_plot


ovary_box_plot<- ggplot(data = flowers, aes(x=Population, y= ovary, fill = Population))+
  geom_boxplot(color = "black",
               alpha = 0.5, 
               outlier.shape = 1,
               outlier.color = "black",
               outlier.size = 6)+
  geom_jitter(width = 0.15, size = 3, alpha = 0.5)+
  labs(x= "Population", y= "ovary length (cm)")+
    theme_bw()+
    theme(axis.text.x = element_text(size = axis_text),
        axis.text.y = element_text(size = axis_text),
        axis.title.y = element_text(size = axis_text),
        axis.title.x = element_text(size = axis_text),
        strip.text.x = element_text(size = strip_text), 
        legend.position = "none")+
  scale_fill_manual(values = c(PB_color, GV_color))
  scale_y_continuous(limit = c(0.40, 2.3))
ovary_box_plot


flower_opening_box_plot<- ggplot(data = flowers, aes(x=Population, y= flower_opening, fill = Population))+
  geom_boxplot(color = "black",
               alpha = 0.5, 
               outlier.shape = 1,
               outlier.color = "black",
               outlier.size = 6)+
  geom_jitter(width = 0.15, size = 3, alpha = 0.5)+
  labs(x= "Population", y= "flower opening \n diameter (cm)")+
    theme_bw()+
    theme(axis.text.x = element_text(size = axis_text),
        axis.text.y = element_text(size = axis_text),
        axis.title.y = element_text(size = axis_text),
        axis.title.x = element_text(size = axis_text),
        strip.text.x = element_text(size = strip_text), 
        legend.position = "none")+
  scale_fill_manual(values = c(PB_color, GV_color))
  scale_y_continuous(limit = c(0.2, 0.9))
flower_opening_box_plot


volume_box_plot<- ggplot(data = flowers, aes(x=Population, y= volume, fill = Population))+
  geom_boxplot(color = "black",
               alpha = 0.5, 
               outlier.shape = 1,
               outlier.color = "black",
               outlier.size = 6)+
  geom_jitter(width = 0.15, size = 3, alpha = 0.5)+
  labs(x= "Population", y= "nectar volume (�L)")+
    theme_bw()+
    theme(axis.text.x = element_text(size = axis_text),
        axis.text.y = element_text(size = axis_text),
        axis.title.y = element_text(size = axis_text),
        axis.title.x = element_text(size = axis_text),
        strip.text.x = element_text(size = strip_text), 
        legend.position = "none")+
  scale_fill_manual(values = c(PB_color, GV_color))
  scale_y_continuous(limit = c(0.0, 13.0))
volume_box_plot


concentration_box_plot<- ggplot(data = flowers, aes(x=Population, y= concentration, fill = Population))+
  geom_boxplot(color = "black",
               alpha = 0.5, 
               outlier.shape = 1,
               outlier.color = "black",
               outlier.size = 6)+
  geom_jitter(width = 0.15, size = 3, alpha = 0.5)+
  labs(x= "Population", y= "nectar concentration \n (w/w %)")+
    theme_bw()+
    theme(axis.text.x = element_text(size = axis_text),
        axis.text.y = element_text(size = axis_text),
        axis.title.y = element_text(size = axis_text),
        axis.title.x = element_text(size = axis_text),
        strip.text.x = element_text(size = strip_text), 
        legend.position = "none")+
  scale_fill_manual(values = c(PB_color, GV_color))
  scale_y_continuous(limit = c(5, 55))
concentration_box_plot

plots_list<- c("corolla_box_plot", "nectary_box_plot", "ovary_box_plot", "flower_opening_box_plot", "volume_box_plot", "concentration_box_plot")

for (i in plots_list) {
  tmp<- get(i)
  ggsave(paste0(wdir, "/outputs/", i, ".tiff"), plot = tmp, 
         width = 2000, height = 2000, units = "px", dpi = 300, device = "tiff")
  rm(list = ls(pattern = "tmp_"))
}

```

```{r, formating plots and combining}

#Removing population x title, except by volume 

plots_no_volume<- c("corolla_box_plot", 
                       "nectary_box_plot", 
                       "ovary_box_plot", 
                       "flower_opening_box_plot", 
                       "concentration_box_plot")

for (i in plots_no_volume) {
  tmp<- get(i)
  tmp<- tmp + theme(axis.title.x = element_blank())
  tmp_name<- paste0(i)
  assign(tmp_name, tmp)
  rm(list = ls(pattern = "tmp"))
}

#adding statistical results
corolla_box_plot_edited<- corolla_box_plot + 
  annotate("segment", 
           x = 0.9, xend = 2.1,  
           y = 1.05, yend = 1.05,
           colour = "black")+
  annotate("text", 
           x = 1.5, y = 1.06, 
           label = "**", size = 10)

nectary_box_plot_edited<- nectary_box_plot + 
  annotate("segment", 
           x = 0.9, xend = 2.1,  
           y = 1.53, yend = 1.53,
           colour = "black")+
  annotate("text", 
           x = 1.5, y = 1.54, 
           label = "***", size = 10)

ovary_box_plot_edited<- ovary_box_plot + 
  annotate("segment", 
           x = 0.9, xend = 2.1,  
           y = 2.1, yend = 2.1,
           colour = "black")+
  annotate("text", 
           x = 1.5, y = 2.15, 
           label = "*", size = 10)

concentration_box_plot_edited<- concentration_box_plot + 
  annotate("segment", 
           x = 0.9, xend = 2.1,  
           y = 53, yend = 53,
           colour = "black")+
  annotate("text", 
           x = 1.5, y = 54.5, 
           label = "*", size = 10)

edited_box_plots<- c("corolla_box_plot_edited", 
                     "nectary_box_plot_edited",
                     "ovary_box_plot_edited",
                     "concentration_box_plot_edited")

for (i in edited_box_plots) {
  tmp<- get(i)
  print(tmp)
  rm(list = ls(pattern = "tmp_"))
}

```

```{r, combinando all plots of Figure 2}

grid_label_size<- 25

top_plot<- plot_grid(floral_stages_plot,
                     NULL,
                     nectar_available_plot,
                     align = "hv", nrow = 1, ncol = 3,
                     rel_widths = c(2, 0.05,  1),
                     labels = c("a", "", "b"), 
                     label_size = grid_label_size)

bottom_plot<- plot_grid(corolla_box_plot_edited, NULL, 
                          nectary_box_plot_edited,NULL,
                          ovary_box_plot_edited,
                          flower_opening_box_plot,NULL,
                          volume_box_plot,NULL, 
                          concentration_box_plot_edited,
                          align="hv",
                          ncol = 5, nrow = 2,
                        labels = c("c", "",  "d", "", "e",  "f", "",  "g", "",  "h"),
                          label_size = grid_label_size,
                        rel_widths = c(1, 0.02, 1, 0.02, 1, 1, 0.02, 1, 0.02, 1))

Second_figure_together<- plot_grid(top_plot, NULL, bottom_plot,
                                nrow = 3, ncol = 1,
                                rel_heights = c(1, 0.05, 2))

Second_figure_together

ggsave2(paste0(wdir, "/outputs/Second_figure_full.tiff"), device = "tiff", 
        plot = Second_figure_together, width = 5000, height = 4800, units = "px", dpi = 300)

```

###Figure 3

```{r, correlation estimations}

correlation_tests<- c()

nectar_columns<- c(14,15)
other_columns<- c(10:13)


#Performing Person's correlations

for (j in pop) {
  for (i in nectar_columns) {
    for (h in other_columns) {
      tmp_get<- get(paste0("flowers_", j))  
      tmp_df<- tmp_get[ , c(1, 2, i, h)]
      tmp_df<- na.omit(tmp_df) #using only flowers with data for both variables
      tmp_1<- tmp_df[, 3]
      tmp_2<- tmp_df[, 4]
      tmp_cor_test<- cor.test(tmp_1, tmp_2)
      
      tmp_name<- paste0("cor_test_", j, "_", names(tmp_get)[i], "_", names(tmp_get)[h])
      print(tmp_name)
      print(tmp_cor_test)
      
      correlation_tests<- c(correlation_tests, tmp_name)
      assign(tmp_name, tmp_cor_test)
      rm(list = ls(pattern = "tmp"))
    }
  }
}
  
#summary table for correlation tests

cor_tests_cor<- c()
cor_tests_p_values<- c()
cor_tests_df<- c()
n_samples<- c()

for (i in correlation_tests) {
  tmp <- get(i)
  cor_tests_cor<- c(cor_tests_cor, tmp$estimate)
  cor_tests_p_values<- c(cor_tests_p_values, tmp$p.value)
  cor_tests_df<- c(cor_tests_df, tmp$parameter)
  n_samples<- c(n_samples, tmp$parameter +1)
  rm(list = ls(pattern = "tmp"))
}

cor_tests_summary_df<- data.frame(test = correlation_tests, 
                                  correlation_estimate = cor_tests_cor, 
                                  p_value = cor_tests_p_values, 
                                  degree_fredom = cor_tests_df, 
                                  n = n_samples)
cor_tests_summary_df$correlation<- cor_tests_summary_df$p_value < 0.05
cor_tests_summary_df


cor_test_significative<- cor_tests_summary_df[cor_tests_summary_df$correlation == "TRUE", ]
cor_test_significative
cor_test_sognificative_list<- cor_test_significative[, "test"]


```

```{r, setting plotting parameters}
axis_text<- 16
axis_title<- 18
strip_text<- 18

PB_color<- c("#CC6633")
GV_color<- c("#009933")

```

```{r correlation plots}

correlations_plots_list<- c()

for (i in nectar_columns) {
  for (j in other_columns) {
    tmp_data<- flowers[, c(1, 3, j, i)]
    tmp_data<- na.omit(tmp_data)
    print(head(tmp_data))
    print(summary(tmp_data))
    
    colnames(tmp_data)<- c("Population", "floral_stage", "variable_j", "variable_i") #function lm does not understand j and i by calling so I changed them to a fixed column name and always called by that. 
    
    tmp_name<- paste0("int_plot_", colnames(flowers)[j], "_", colnames(flowers)[i])
    
    tmp_plot<- ggplot(data = tmp_data) + 
      aes(x = variable_i, y = variable_j, shape = Population, linetype = Population, fill = Population) + 
      geom_point(size = 3, alpha = 0.6)+
      geom_smooth(aes(group = Population), method = "lm", se = F, alpha = 0.8, color = "black", size = 1.2) +
      labs(x = paste(colnames(flowers)[i]), y = paste(colnames(flowers)[j])) + 
      scale_linetype_discrete(name="Population", 
                          breaks=c("PB", "GV"), 
                          labels = c("PB", "GV"))+
      scale_fill_manual(values = c(PB_color, GV_color))+
      scale_shape_manual(values = c(21, 24))+
      theme_bw()+
      theme(text = element_text(size = axis_text),
        axis.text.x = element_text(size = axis_text),
        axis.text.y = element_text(size = axis_text),
        axis.title.y = element_text(size = axis_title),
        axis.title.x = element_text(size = axis_title),

        #axis.title.x = element_blank(),
        strip.text.y = element_text(size = strip_text), 
        legend.key.size = unit(0.8, units = "cm"),
        #legend.position = "none")
      )
    
    correlations_plots_list<- c(correlations_plots_list, tmp_name)
    print(tmp_name)
    print(tmp_plot)

    assign(tmp_name, tmp_plot)

    rm(list = ls(pattern = "tmp"))
    
  }
}
    
for (i in correlations_plots_list) {
  tmp<- get(i)
  ggsave(paste0(wdir, "/outputs/", i, ".tiff"), plot = tmp,
         width = 2000, height = 1800, units = "px", dpi = 300, device = "tiff")
  rm(list = ls(pattern = "tmp_"))
}

```

```{r formatting plots and combining}

form_size<- 4
font_face<- 3

#position of text on the x axis
vol_position_x<- 0.3 #for volume plots
cor_position_x<- 3.8 #for correlation plots

#position of text on the y axis
corolla_position_y<- 0.675 #for corolla plots
nectary_position_y<- 0.88 #for nectary plots
ovary_position_y<- 0.97 #for ovary plots
flo_ope_position_y<- 0.56 #for flowering openning plots
#adding correlation values individually

##volume

cor_plots_volume<-correlations_plots_list[1:4]

#int_plot_corolla_log_volume_log

int_plot_corolla_log_volume_log_edited<- int_plot_corolla_log_volume_log + 
  geom_text(data = data.frame(x = c(vol_position_x +0.02), 
                              y = c(corolla_position_y),
                              label = c("PB: r = -0.004 \nGV: r = 0.35*")), #Data from correlation estimations above
            mapping = aes(x = x, 
                          y = y, 
                          label = label), 
            size = form_size, 
            fontface = font_face, 
            inherit.aes = FALSE)+
  labs(y = "corolla length log")

int_plot_corolla_log_volume_log_edited


int_plot_nectary_log_volume_log_edited<- int_plot_nectary_log_volume_log + 
  geom_text(data = data.frame(x = c(vol_position_x), 
                              y = c(nectary_position_y),
                              label = c("PB: r = -0.02 \nGV: r = 0.34*")), #Data from correlation estimations above
            mapping = aes(x = x, 
                          y = y, 
                          label = label), 
            size = form_size, 
            fontface = font_face, 
            inherit.aes = FALSE)+
  labs(y = "nectary length log")


int_plot_nectary_log_volume_log_edited


int_plot_ovary_log_volume_log_edited<- int_plot_ovary_log_volume_log + 
  geom_text(data = data.frame(x = c(vol_position_x), 
                              y = c(ovary_position_y),
                              label = c("PB: r = 0.40 \n GV: r = -0.06")), #Data from correlation estimations above
            mapping = aes(x = x, 
                          y = y, 
                          label = label), 
            size = form_size, 
            fontface = font_face, 
            inherit.aes = FALSE)+
  labs(y = "ovary length log")


int_plot_ovary_log_volume_log_edited


int_plot_flower_opening_log_volume_log_edited<- int_plot_flower_opening_log_volume_log +
  geom_text(data = data.frame(x = c(vol_position_x), 
                              y = c(flo_ope_position_y),
                              label = c("PB: r = 0.11 \n GV: r = 0.51**")), #Data from correlation estimations above
            mapping = aes(x = x, 
                          y = y, 
                          label = label), 
            size = form_size, 
            fontface = font_face, 
            inherit.aes = FALSE)+
  labs(y = "flower opening \n diameter log", x = "volume nectar log")


int_plot_flower_opening_log_volume_log_edited


cor_plots_volume<- cor_plots_volume[1:3] #excluding int_plot_flower_opening_log_volume_log because this one must keep the x axis title

for (i in cor_plots_volume) {
  tmp<- get(paste0(i, "_edited"))
  tmp<- tmp + theme(axis.title.x = element_blank(),
                    axis.text.x = element_blank(),
                    axis.ticks.x = element_blank(),
                    legend.position = "none") + 
    scale_x_continuous(limits = c(0,3))
  tmp_name<- paste0(i, "_edited")
  assign(tmp_name, tmp)
  rm(list = ls(pattern = "tmp"))
}


int_plot_flower_opening_log_volume_log_edited <- int_plot_flower_opening_log_volume_log_edited + 
  theme(legend.position = "none")+ 
  scale_x_continuous(limits = c(0,3))


###concentration

cor_plots_concentration<-correlations_plots_list[5:8]


int_plot_corolla_log_concentration_log_edited<- int_plot_corolla_log_concentration_log + 
    geom_text(data = data.frame(x = c(cor_position_x), 
                              y = c(corolla_position_y),
                              label = c("PB: r = 0.17 \n GV: r = -0.37*")), #Data from correlation estimations above
            mapping = aes(x = x, 
                          y = y, 
                          label = label), 
            size = form_size, 
            fontface = font_face, 
            inherit.aes = FALSE)
  

int_plot_corolla_log_concentration_log_edited


int_plot_nectary_log_concentration_log_edited<- int_plot_nectary_log_concentration_log + 
      geom_text(data = data.frame(x = c(cor_position_x), 
                              y = c(nectary_position_y),
                              label = c("PB: r = 0.35 \n GV: r = -0.35*")), #Data from correlation estimations above
            mapping = aes(x = x, 
                          y = y, 
                          label = label), 
            size = form_size, 
            fontface = font_face, 
            inherit.aes = FALSE)

int_plot_nectary_log_concentration_log_edited


int_plot_ovary_log_concentration_log_edited<- int_plot_ovary_log_concentration_log +
      geom_text(data = data.frame(x = c(cor_position_x), 
                              y = c(ovary_position_y),
                              label = c("PB: r = 0.20 \n GV: r = 0.08")), #Data from correlation estimations above
            mapping = aes(x = x, 
                          y = y, 
                          label = label), 
            size = form_size, 
            fontface = font_face, 
            inherit.aes = FALSE)  

int_plot_ovary_log_concentration_log_edited


int_plot_flower_opening_log_concentration_log_edited<- int_plot_flower_opening_log_concentration_log + 
        geom_text(data = data.frame(x = c(cor_position_x), 
                              y = c(flo_ope_position_y),
                              label = c("PB: r = 0.50* \nGV: r = -0.08")), #Data from correlation estimations above
            mapping = aes(x = x, 
                          y = y, 
                          label = label), 
            size = form_size, 
            fontface = font_face, 
            inherit.aes = FALSE)+
  labs(x = "concentration nectar log")

int_plot_flower_opening_log_concentration_log_edited


cor_plots_concentration<- cor_plots_concentration[1:3] #excluding  int_plot_flower_opening_log_volume_log because it must keep the x axis title

for (i in cor_plots_concentration) {
  tmp<- get(paste0(i, "_edited"))
  tmp<- tmp + theme(axis.title.x = element_blank(),
                    axis.title.y = element_blank(),
                    axis.text.x = element_blank(),
                    axis.ticks.x = element_blank(),
                    axis.text.y = element_blank(),
                    axis.ticks.y = element_blank(),
                    legend.position = "none")+
    scale_x_continuous(limits = c(2.3,4.0))
  tmp_name<- paste0(i, "_edited")
  assign(tmp_name, tmp)
  rm(list = ls(pattern = "tmp"))
}


int_plot_flower_opening_log_concentration_log_edited<- int_plot_flower_opening_log_concentration_log_edited + 
  theme(legend.position = "none", 
        axis.title.y = element_blank(),
        axis.text.y = element_blank(),
        axis.ticks.y = element_blank())+
  scale_x_continuous(limits = c(2.3, 4.0))


#adding legend to int_plot_corolla_log_concentration_log_edited that will be on top of the merged plot
int_plot_corolla_log_concentration_log_edited<- int_plot_corolla_log_concentration_log_edited + theme(legend.position = c(0.85, 0.6),
                                                                                                      legend.title = element_text(size = 11.5), 
                                                                                                      legend.key.size = unit (0.5, "cm"), 
                                                                                                      legend.text = element_text(size = 10), 
                                                                                                      legend.background = element_rect(fill="white", linetype="solid", colour ="black"))


#Merging correlation plots

cor_plot_together <- plot_grid(int_plot_corolla_log_volume_log_edited, int_plot_corolla_log_concentration_log_edited,
                          int_plot_nectary_log_volume_log_edited, int_plot_nectary_log_concentration_log_edited,
                          int_plot_ovary_log_volume_log_edited, int_plot_ovary_log_concentration_log_edited,
                          int_plot_flower_opening_log_volume_log_edited, int_plot_flower_opening_log_concentration_log_edited,
                          align = "hv",
                          nrow = 4, 
                          ncol = 2,
                          rel_widths = c(1, 1.02))
  
cor_plot_together
  

ggsave(paste0(wdir, "/outputs/cor_plot_together.tiff"), device = "tiff", plot = cor_plot_together,width = 3000, height = 4200, units = "px", dpi = 300)
  

```


### Figure 4

```{r, data preparation}

seeds_df<- read.csv(paste0(wdir, "/Raw_data/Seeds_summarized.csv" ), sep = ",", header = TRUE)

seeds_df$Population<- factor(seeds_df$Population, levels = c("PB", "GV"))
seeds_df$seed_ovules_ratio<- seeds_df$Seeds/seeds_df$initial_ovules
seeds_df$Aborted_ovules_ratio<- seeds_df$Aborted/seeds_df$initial_ovules

head(seeds_df)

seeds_sample_size<- seeds_df %>%
  group_by(Population, Treatment) %>%
  summarise(
    n = n()
  )

seeds_sample_size


#We are comparing a proportion, so we must compare the log no the normal ratio.
seeds_df$seed_ovules_log<- log1p(seeds_df$seed_ovules_ratio)

pop<- c("PB", "GV")
treatments_seeds<- c("isolated", "exposed")

```

```{r, normality, heteroscedasticity, and two sample tests}

pop<- c("PB", "GV")
treatments_seeds<- c("isolated", "exposed")

##Normality
norm_test<- c() 

#performing shapiro test for each variable per population
for (j in pop) {
  for (i in treatments_seeds) {
  tmp_get<- get("seeds_df")  
  tmp<- tmp_get[tmp_get$Population == j & tmp_get$Treatment == i, "seed_ovules_log"]

  tmp_name<- paste0("shapiro_test_", j, "_", i)
  #print(tmp_name)
  norm_test<- c(norm_test, print(tmp_name))
  tmp_shapiro_test<- shapiro.test(tmp)
  assign(tmp_name, tmp_shapiro_test)
  rm(list = ls(pattern = "tmp"))
  }
}

#Displaying results individually. 
for (i in norm_test) {
  print(i)
  tmp<- get(i)
  print(tmp)
  rm(list = ls(pattern = "tmp"))
}


#summary table for shapiro tests

norm_test_p_values<- c() #empty vector to save p-values.
for (i in norm_test) {
  tmp <- get(i)
  norm_test_p_values<- c(norm_test_p_values, print(tmp$p.value))
  rm(list = ls(pattern = "tmp"))
}

norm_test_summary_df<- data.frame(test = norm_test, p_value = norm_test_p_values)
norm_test_summary_df$worry<- norm_test_summary_df$p_value < 0.05
norm_test_summary_df

#All are normally distributed except by GV exposed.


##Comparing treatments
#Since GV exposed is not normally distributed, I will use a non parametric Wilcoxon rank-sum test.

wilcoxon_tests<- c()

for (i in pop) {
  tmp_get<- get("seeds_df")  
  tmp<- tmp_get[tmp_get$Population == i, ]
  tmp_name<- paste0("wilcoxon_tests", i)
  wilcoxon_tests<- c(wilcoxon_tests, tmp_name)
  tmp_iso<- tmp[tmp$Treatment == "isolated", "seed_ovules_log"]
  tmp_exp<- tmp[tmp$Treatment == "exposed", "seed_ovules_log"]
  tmp_wilcoxon_tests<- wilcox.test(tmp_iso, tmp_exp, paired = FALSE)

  print(tmp_name)

  print(tmp_wilcoxon_tests)

  print(paste0("sample size", "_tmp_iso"))
  print(length(na.omit(tmp_iso))) #Displaying sample size for each test

  print(paste0("sample size", "tmp_exp"))
  print(length(na.omit(tmp_exp))) #Displaying sample size for each test

  assign(tmp_name, tmp_wilcoxon_tests)
  rm(list = ls(pattern = "tmp"))
}

#summary table for Student's t-Test

wilcoxon_tests_p_values<- c()
for (i in wilcoxon_tests) {
  tmp <- get(i)
  wilcoxon_tests_p_values<- c(wilcoxon_tests_p_values, print(tmp$p.value))
  rm(list = ls(pattern = "tmp"))
}

wilcoxon_tests_summary_df<- data.frame(test = wilcoxon_tests, p_value = wilcoxon_tests_p_values)
wilcoxon_tests_summary_df$significative<- wilcoxon_tests_summary_df$p_value < 0.05
wilcoxon_tests_summary_df


# Mean, standard deviation and sample size for both treatments in each population.

variable_name<- c()
pop_mean<- c()
pop_sd<- c()
n_one_sample<- c()

my_columns_names<- colnames(flowers)[4:9]

for (i in pop) {
  for (j in treatments_seeds) {
  
  tmp_get<- get("seeds_df")  
  tmp<- na.omit(tmp_get[tmp_get$Population == i & tmp_get$Treatment == j, "seed_ovules_ratio"])
  tmp_name<- paste0("mean_and_sd_", i, "_", j)
  variable_name<- c(variable_name, tmp_name)
  
  #estimating parameters
  tmp_mean<- mean(tmp)
  tmp_sd<- sd(tmp)
  
  #saving data
  pop_mean<- c(pop_mean, tmp_mean)
  pop_sd<- c(pop_sd, tmp_sd)
  n_one_sample<- c(n_one_sample, length(tmp))

  rm(list = ls(pattern = "tmp"))

  }
}

#summary table for mean and standard deviations
summary_mean_and_sd<- data.frame(variable_name, 
                             pop_mean, 
                             pop_sd,
                             n_one_sample)


summary_mean_and_sd

```

```{r, setting plotting parameters}
axis_text<- 16
axis_title<- 18
strip_text<- 18

PB_color<- c("#CC6633")
GV_color<- c("#009933")

```

```{r, plotting}

#Information for plot formatting
anno <- data.frame(x1 = 0.90, x2 = 2.10, 
                   y1 = 1.005, y2 = 1.005, 
                   xstar = 1.5, ystar = 1.015,
                   lab = "*", #p-value: 0.01279824
                   Population = "GV")

anno$Population<- factor(anno$Population,levels = c("PB", "GV"))


treatment_effect_seeds<- ggplot(data = seeds_df, aes(x=Treatment, y=seed_ovules_log, fill = Population))+
    geom_boxplot(color = "black",
               alpha = 0.6, 
               outlier.shape = 1,
               outlier.color = "black",
               outlier.size = 5)+
  geom_jitter(width = 0.15, size = 3, alpha = 0.5)+
  labs(x= "Pollination treatment", y= "seeds/initial ovules ratio")+
  theme_bw()+
  theme(axis.text.x = element_text(size = axis_text),
        axis.text.y = element_text(size = axis_text),
        axis.title.y = element_text(size = axis_title), 
        axis.title.x = element_text(size = axis_title),
        strip.text.x = element_text(size = strip_text),
        strip.background = element_rect(fill = "grey96"),
        legend.position = "none")+
  scale_y_continuous(trans = 'log10', limits = c(0.1, 1.15))+
  scale_fill_manual(values = c(PB_color, GV_color))+
  geom_text(data = anno, aes(x = xstar,  y = ystar, label = lab), 
            size = 8) +
  geom_segment(data = anno, aes(x = x1, xend = x2, 
                                y = y2, yend = y2),
               colour = "black")+
  facet_grid(.~Population)
treatment_effect_seeds


ggsave(paste0(wdir, "/outputs/seeds_PB_GV.tiff"), device = "tiff", plot = treatment_effect_seeds, width = 2000, height = 1300, units = "px", dpi = 300)

```


###Figure 5

```{r, setting plotting parameters}
axis_text<- 16
axis_title<- 18
strip_text<- 18

PB_color<- c("#CC6633")
GV_color<- c("#009933")

```

```{r, Progamita data preparation}

aggregation_all<- read.csv(paste0(wdir, "/Raw_data/Programita_results.csv"), sep = ",", header = TRUE)

aggregation_all$Population<- factor(aggregation_all$Population, levels = c("PB", "GV"))


# Now, let's get the values when g(r) begins to be explained by chance. 
# For that we extract the row when g(r) <= than the Upper value of "Upper_CI" which is the interval confidence of the null model

#PB
explained_by_randomness_PB<- aggregation_all[(aggregation_all$g11 <= aggregation_all$Upper_CI &
                                                aggregation_all$Population == "PB"), c(1,2,5)][1, ]
#Since in PB we did not find any g(r) <= Upper_CI, we will take the last value.
not_explained_by_random<- tail(aggregation_all[aggregation_all$Population == "PB", ], 1)

#GV
explained_by_randomness_GV<- aggregation_all[(aggregation_all$g11 <= aggregation_all$Upper_CI &
                                                aggregation_all$Population == "GV"), c(1,2,5)][1, ]

```

```{r, Programita plotting}

aggregation_all_flowers<- ggplot(aggregation_all, aes(x=Distance, shape = Population))+
  geom_point(aes(y=g11), size= 3, alpha = 0.6)+
  geom_line(aes(y= g11), color= "firebrick3")+
  geom_line(aes(y= g11), color= "firebrick3")+
  labs(x= "Distance (cm)", y= "g(r)") + 
  geom_line(aes(y= Upper_CI, linetype = Population), linewidth = 1.5)+
  geom_ribbon(aes(x = Distance, ymin = 0, ymax = Upper_CI), fill = "grey50", alpha = 0.5)+
  scale_shape_manual(values = c(16,17))+
  theme_bw()+
  theme(text = element_text(size = axis_text),
        axis.text.x = element_text(size = axis_text),
        axis.text.y = element_text(size = axis_text),
        axis.title.y = element_text(size = axis_title),
        axis.title.x = element_text(size = axis_title),
        legend.position = c(0.2, 0.85),
        legend.background = element_blank(),
        legend.title = element_text(size = 14),
        legend.text = element_text(size = 12),
        legend.spacing = unit(c(0, 0, 0, 0), "cm"))+
  geom_curve(data = data.frame(x = 22, y = 45, 
                               xend = 25.5, yend = 9), 
             mapping = aes(x = x, y = y, xend = xend, yend = yend), angle = 10L, 
             curvature = 0, arrow = arrow(30L, unit(0.1, "inches"), 
                                               "last", "closed"), inherit.aes = FALSE)+
  geom_curve(data = data.frame(x = 47.00, y = 55, 
                               xend = 49.99, yend = 9), 
             mapping = aes(x = x, y = y, xend = xend, yend = yend), angle = 16L, 
             curvature = 0, arrow = arrow(30L, unit(0.1, "inches"), 
                                              "last", "closed"), inherit.aes = FALSE)+
  geom_text(data = data.frame(x = c(20, 42), 
                              y = c(50, 60), 
                              label = c("GV: g(25.5)= 1.48", "PB: g(50.5) = 1.76 > 1.21")), 
            mapping = aes(x = x, y = y, label = label), size = 4.5, inherit.aes = FALSE)

aggregation_all_flowers

ggsave(paste0(wdir, "/outputs/aggregation_all_flowers.tiff"), device = "tiff", plot = aggregation_all_flowers, width = 2000, height = 1300, units = "px", dpi = 300)


```

```{r, sampling plots data preparation}

Sampling_all_GV<- read.csv(paste0(wdir, "/Raw_data/Sampling_plots_all_GV.csv"), sep = ",", header = TRUE)
Sampling_all_PB<- read.csv(paste0(wdir, "/Raw_data/Sampling_plots_all_PB.csv"), sep = ",", header = TRUE)
Sampling_plots_comparison<- read.csv(paste0(wdir, "/Raw_data/Sampling_plots_comparison.csv"), sep = ",", header = TRUE)

Parcelas<- c("Sampling_all_GV", "Sampling_all_PB", "Sampling_plots_comparison")

Sampling_all_GV$stage<- factor(Sampling_all_GV$stage, levels = c("Green", "Changing", "Red"))
Sampling_all_PB$stage<- factor(Sampling_all_PB$stage, levels = c("Green", "Changing", "Red"))
Sampling_plots_comparison$stage<- factor(Sampling_plots_comparison$stage, levels = c("Green", "Changing", "Red"))
Sampling_plots_comparison$Population<- factor(Sampling_plots_comparison$Population, levels = c("PB", "GV"))

names(Sampling_all_GV)<- c("stage", "x", "y", "Plot")
names(Sampling_all_PB)<- c("stage", "x", "y", "Plot")

```

```{r, sampling plots plotting}

#Sampling plots with all plots (n=6)

#GV
Sam_plots_all_GV_shape<- ggplot(Sampling_all_GV , aes(x = x, y = y))+
  geom_point(aes(shape = stage), alpha = 0.65, size = 4.0)+
  scale_shape_manual(name="Flower stage", values = c(16, 15, 17)) +
  scale_y_continuous(limit = c(0,500))+
  scale_x_continuous(limit = c(0,500))+
  labs(x= "cm", y= "cm")+
  theme_bw()+
 theme(text = element_text(size = axis_text),
        axis.text.x = element_text(size = axis_text),
        axis.text.y = element_text(size = axis_text),
        axis.title.y = element_text(size = axis_title),
        axis.title.x = element_text(size = axis_title),
        strip.text.y = element_text(size = strip_text),
       legend.position = "none")+
  facet_wrap(~Plot)
Sam_plots_all_GV_shape


#PB
Sam_plots_all_PB_shape<- ggplot(Sampling_all_PB , aes(x = x, y = y))+
  geom_point(aes(shape = stage), alpha = 0.65, size = 4)+
  scale_shape_manual(name="Flower stage", values = c(16, 15, 17)) +
  scale_y_continuous(limit = c(0,500))+
  scale_x_continuous(limit = c(0,500))+
  labs(x= "cm", y= "cm")+
  theme_bw()+
 theme(text = element_text(size = axis_text),
        axis.text.x = element_text(size = axis_text),
        axis.text.y = element_text(size = axis_text),
        axis.title.y = element_text(size = axis_title),
        axis.title.x = element_text(size = axis_title),
        strip.text.y = element_text(size = strip_text), 
       legend.position = "none")+
  facet_wrap(~Plot)
Sam_plots_all_PB_shape


#Comparing one sampling plot between both populations

Sampling_plots_comparison_plot_shape<- ggplot(Sampling_plots_comparison , aes(x = x, y = y, fill = Population))+
  geom_point(aes(shape = stage), alpha = 0.6, size = 4)+
  scale_shape_manual(name="Flower stage", values = c(21, 22, 24)) +
  scale_fill_manual(values = c(PB_color, GV_color))+
  scale_y_continuous(limit = c(0,500))+
  scale_x_continuous(limit = c(0,500))+
  labs(x= "cm", y= "cm")+
  theme_bw()+
  theme(text = element_text(size = axis_text),
        axis.text.x = element_text(size = axis_text),
        axis.text.y = element_text(size = axis_text),
        axis.title.y = element_text(size = axis_title),
        axis.title.x = element_text(size = axis_title),
        strip.text.y = element_text(size = strip_text),
        strip.text.x = element_text(size = strip_text),
        strip.background = element_rect(fill = "gray96"))+
  theme(legend.position = "bottom")+
  guides(fill = "none")+
  facet_wrap(~Population)
Sampling_plots_comparison_plot_shape


Sampling_plot_plots<- c("Sam_plots_all_GV_shape", 
                   "Sam_plots_all_PB_shape", 
                   "Sampling_plots_comparison_plot_shape")


for (i in Sampling_plot_plots) {
  tmp<- get(i)
  ggsave(paste0(wdir, "/outputs/", i, ".tiff"), plot = tmp, device = "tiff", width = 2600, height = 1600, units = "px")
  rm(list = ls(pattern = "tmp_"))
}

```

```{r, estimating densities}

for (i in pop) {
  tmp<- get(paste0("Sampling_all_", i))
  
  tmp_name<- paste0("Sampling_Plots_density_", i)
  tmp_density<- tmp %>% count(Plot, stage) %>% 
  mutate(density = n / 25, Population = i) #5x5=25 m^2 
    
  assign(tmp_name, tmp_density)
  
  rm(list = ls(pattern = "tmp"))
  
}

density_data<- rbind(Sampling_Plots_density_PB, Sampling_Plots_density_GV)

density_data$stage<- factor(density_data$stage, levels = c("Green", "Changing", "Red"))
density_data$Population<- factor(density_data$Population, levels = c("PB", "GV"))

```

```{r, normality, heteroscedasticity, t tests, mean and standard deviation}

pop<- c("PB", "GV")
stages_names<- c("Green", "Changing", "Red")

##Normality
norm_test<- c() 

#performing shapiro test for each variable per population
for (j in pop) {
  for (i in stages_names) {
  tmp_get<- get("density_data")  
  tmp<- tmp_get[tmp_get$Population == j & tmp_get$stage == i, "density"]

  tmp_name<- paste0("shapiro_test_", j, "_", i)
  #print(tmp_name)
  norm_test<- c(norm_test, print(tmp_name))
  tmp_shapiro_test<- shapiro.test(tmp)
  assign(tmp_name, tmp_shapiro_test)
  rm(list = ls(pattern = "tmp"))
  }
}

#Displaying results individually. 
for (i in norm_test) {
  print(i)
  tmp<- get(i)
  print(tmp)
  rm(list = ls(pattern = "tmp"))
}


#summary table for shapiro tests

norm_test_p_values<- c() #empty vector to save p-values.
for (i in norm_test) {
  tmp <- get(i)
  norm_test_p_values<- c(norm_test_p_values, print(tmp$p.value))
  rm(list = ls(pattern = "tmp"))
}

norm_test_summary_df<- data.frame(test = norm_test, p_value = norm_test_p_values)
norm_test_summary_df$worry<- norm_test_summary_df$p_value < 0.05
norm_test_summary_df

#All are normally distributed.

##heteroscedasticity

var_test<- c()

#performing F Test to Compare Two Variances
for (i in stages_names) {
  tmp_get<- get("density_data")  
  
  tmp<- tmp_get[tmp_get$stage == i, ]
  tmp_name<- paste0("var_test_", i)
  var_test<- c(var_test, tmp_name)
  tmp_PB<- tmp[tmp$Population == "PB", "density"]
  tmp_GV<- tmp[tmp$Population == "GV", "density"]
  tmp_var.test<- var.test(tmp_PB, tmp_GV)
  assign(tmp_name, tmp_var.test)
  rm(list = ls(pattern = "tmp"))
}

#Displaying results individually. 
for (i in var_test) {
  print(i)
  tmp<- get(i)
  print(tmp)
  rm(list = ls(pattern = "tmp"))
}

#summary table for heteroscedasticity tests

var_test_p_values<- c()
for (i in var_test) {
  tmp <- get(i)
  var_test_p_values<- c(var_test_p_values, print(tmp$p.value))
  rm(list = ls(pattern = "tmp"))
}

var_testt_summary_df<- data.frame(test = var_test, p_value = var_test_p_values)
var_testt_summary_df$worry<- var_testt_summary_df$p_value < 0.05
var_testt_summary_df

#Green and Changing have different variances.

##Performing Student's t-Test for each variable between both populations

t_tests<- c()

for (i in stages_names) {
  tmp_get<- get("density_data")  
  tmp<- tmp_get[tmp_get$stage == i, ]
  tmp_name<- paste0("t_test_", i)
  t_tests<- c(t_tests, tmp_name)
  tmp_PB<- tmp[tmp$Population == "PB", "density"]
  tmp_GV<- tmp[tmp$Population == "GV", "density"]
  tmp_t_test<- t.test(tmp_PB, tmp_GV, var.equal =  FALSE) #for consistency, setting unequal variance for the three tests.
  
  print(tmp_name)
  print(tmp_t_test)
  
  print(paste0("sample size", "_tmp_PB"))
  print(length(na.omit(tmp_PB))) #Displaying sample size for each test
  
  print(paste0("sample size", "tmp_GV"))
  print(length(na.omit(tmp_GV))) #Displaying sample size for each test
  
  assign(tmp_name, tmp_t_test)
  rm(list = ls(pattern = "tmp"))
}

#summary table for Student's t-Test

t_test_p_values<- c()
for (i in t_tests) {
  tmp <- get(i)
  t_test_p_values<- c(t_test_p_values, print(tmp$p.value))
  rm(list = ls(pattern = "tmp"))
}

t_test_summary_df<- data.frame(test = t_tests, p_value = t_test_p_values)
t_test_summary_df$significative<- t_test_summary_df$p_value < 0.05
t_test_summary_df


#Computing mean and 95% confidence interval

interval_lists<- c()
mean_one_sample<- c()
lower_CI<- c()
Upper_CI<- c()
n_one_sample<- c()

for (i in stages_names) {
  for (j in pop) {
    
  tmp_get<- get("density_data")  
  tmp<- tmp_get[tmp_get$stage == i & tmp_get$Population == j, "density"]
  tmp_name<- paste0("mean_and_interval_", i, "_", j)
  interval_lists<- c(interval_lists, tmp_name)
  tmp_test<- t.test(tmp) 
  
  mean_one_sample<- c(mean_one_sample, tmp_test$estimate)
  lower_CI<- c(lower_CI, tmp_test$conf.int[1])
  Upper_CI<- c(Upper_CI, tmp_test$conf.int[2])
  n_one_sample<- c(length(na.omit(tmp)))

  print(tmp_name)
  print(tmp_test)

  assign(tmp_name, tmp_test)
  rm(list = ls(pattern = "tmp"))
  
  }
}

#summary table for mean and 95% confidence interval
summary_mean_CI<- data.frame(interval_lists, 
                             mean_one_sample, 
                             lower_CI, 
                             Upper_CI,
                             n_one_sample)


summary_mean_CI


# Mean, standard deviation and sample size for each floral stage in each population.

variable_name<- c()
pop_mean<- c()
pop_sd<- c()
n_one_sample<- c()

my_columns_names<- colnames(flowers)[4:9]

for (i in pop) {
  for (j in stages_names) {
  
  tmp_get<- get("density_data")  
  tmp<- na.omit(tmp_get[tmp_get$Population == i & tmp_get$stage == j, "density"])
  tmp_name<- paste0("mean_and_sd_", i, "_", j)
  variable_name<- c(variable_name, tmp_name)
  
  #estimating parameters
  tmp_mean<- mean(tmp)
  tmp_sd<- sd(tmp)
  
  #saving data
  pop_mean<- c(pop_mean, tmp_mean)
  pop_sd<- c(pop_sd, tmp_sd)
  n_one_sample<- c(n_one_sample, length(tmp))

  rm(list = ls(pattern = "tmp"))

  }
}

#summary table for mean and standard deviations
summary_mean_and_sd<- data.frame(variable_name, 
                             pop_mean, 
                             pop_sd,
                             n_one_sample)


summary_mean_and_sd
summary_mean_and_sd_flowers_density<- summary_mean_and_sd


```

```{r, plotting flower densities}

anno <- data.frame(x1 = c(0.90, 0.90, 0.90), x2 = c(2.10, 2.10, 2.10), 
                   y1 = c(8.8, 2.5, 3.5), y2 = c(8.8, 2.5, 3.5), 
                   xstar = c(1.5, 1.5, 1.5), ystar = c(8.9, 2.6, 3.7),
                   lab = c("*", "*", "*"),
                   stage = c("Green", "Changing", "Red"))

anno$stage<- factor(anno$stage,levels = c("Green", "Changing", "Red"))
density_data$Population<- factor(density_data$Population, levels = c("PB", "GV"))

flower_density_plot<- ggplot(data = density_data, 
                             aes(x=Population, 
                                 y= density))+
  geom_boxplot(aes(fill = Population),
               color = "black",
               alpha = 0.6, 
               outlier.shape = 1,
               outlier.color = "black",
               outlier.size = 6)+
  geom_jitter(width = 0.15, size = 3, alpha = 0.5)+
  scale_fill_manual(values = c(PB_color, GV_color))+
  labs(y= expression(paste("flower density ", "(flowers/", m^2, ")")))+
  theme_bw()+ 
theme(text = element_text(size = 12),
        axis.text.x = element_text(size = axis_text),
        axis.text.y = element_text(size = axis_text),
        axis.title.y = element_text(size = axis_title),
        axis.title.x = element_text(size = axis_title),
        strip.text.y = element_text(size = strip_text),
        strip.text.x = element_text(size = strip_text),
      strip.background = element_rect(fill = "gray96"), 
      legend.position = "none")+
  facet_grid(.~stage)+
  geom_text(data = anno, aes(x = xstar,  y = ystar, label = lab), 
            size = 10) +
  geom_segment(data = anno, aes(x = x1, xend = x2, 
                                y = y2, yend = y2),
               colour = "black")+
  scale_y_continuous(limit = c(0, 9))

flower_density_plot

ggsave(paste0(wdir, "/outputs/flower_density_plot.tiff"), device = "tiff", plot = flower_density_plot, width = 2000, height = 1400, units = "px", dpi = 300)

```

```{r, combining Figure 5}

Sampling_plots_comparison_plot_shape<- Sampling_plots_comparison_plot_shape + theme(legend.position = "none")

agregation_and_density<- plot_grid(Sampling_plots_comparison_plot_shape,
                                   NULL, 
                                   flower_density_plot, 
                                   NULL, 
                                   aggregation_all_flowers,
                                   nrow = 5, ncol = 1, align = "hv",
                                   rel_heights = c(1.3, 0.01, 1, 0.01, 1),
                                   labels = c("a", "", "b", "", "c"), 
                                   label_size = 25)
                 
agregation_and_density


ggsave(paste0(wdir, "/outputs/agregation_and_density_plot.tiff"), plot = agregation_and_density, device = "tiff", width = 2900, height = 4200, units = "px", dpi = 300)

```
